# Supplementary material for: Complete chloroplast genomes of Rubus species (Rosaceae) and comparative analysis within the genus
Source: BMC Genomics. 2022 Jan 6;23:32. doi: 10.1186/s12864-021-08225-6 (PMC8740016; doi:10.1186/s12864-021-08225-6)
Supplement: Supplementary file 2 — Additional file 2: Table S2. Synonymous (Ks) and nonsynonymous (Ka) analysis of the eight species based on shared unique CDS genes, with Rubus tephrodes as the reference. [file 12864_2021_8225_MOESM2_ESM.xlsx]

## Sheet: Sheet1
		Table S2 Synonymous (Ks) and nonsynonymous (Ka) analysis of the eight species based on shared unique CDS genes, with Rubus tephrodes as the reference
		gene	Rubus. corenus-R. tephrodes			R. tephrodes-R. hirsutus			R. tephrodes-R. hunanensis			R. tephrodes-R. innominatus			R. tephrodes-R. lambertianus			R. tephrodes-R. parvifolius			R. tephrodes-R. trianthus
			Ka	Ks	Ka/Ks	Ka	Ks	Ka/Ks	Ka	Ks	Ka/Ks	Ka	Ks	Ka/Ks	Ka	Ks	Ka/Ks	Ka	Ks	Ka/Ks	Ka	Ks	Ka/Ks
	1	accD	0.0031909	0.0252191	0.126527	0.00544546	0.0429907	0.126666	NA	NA	NA	0.00392911	0.0279866	0.140393	0.000821453	0.00817935	0.10043	0.00393132	0.0278748	0.141035	0.00408798	0.0302996	0.134919
	2	atpA	0.00170214	0.00290694	0.585542	0.00172931	0.0369301	0.0468266	NA	NA	NA	0.00170214	0.00290694	0.585542	NA	NA	NA	0.00170132	0.00583476	0.291583	0.00175866	0.0267521	0.0657393
	3	atpB	NA	0.0108212	0	NA	0.033129	0	NA	NA	NA	NA	0.0220155	0	NA	NA	NA	NA	0.0108212	0	NA	0.0216238	0
	4	atpE	NA	0.0163368	0	0.0090542	0.0382533	0.236691	NA	NA	NA	NA	0.0163368	0	NA	NA	NA	NA	0.0163368	0	0.0109681	0.0797323	0.137561
	5	atpF	NA	0.0163368	0	0.0090542	0.0382533	0.236691	NA	NA	NA	NA	0.0163368	0	NA	NA	NA	NA	0.0163368	0	0.0109681	0.0797323	0.137561
	6	atpH	NA	NA	NA	NA	NA	NA	NA	NA	NA	NA	NA	NA	NA	NA	NA	NA	NA	NA	NA	NA	NA
	7	atpI	NA	NA	NA	NA	0.0301654	0	NA	NA	NA	NA	NA	NA	NA	NA	NA	NA	NA	NA	NA	0.0115427	0
	8	ccsA	0.00328493	NA	NA	NA	NA	NA	0.0163345	0.0253694	0.643868	0.00328493	NA	NA	0.00328493	NA	NA	0.00328493	NA	NA	0.00336107	0.0241126	0.13939
	9	cemA	NA	0.00658723	0	0.00573724	0.0187818	0.305467	NA	NA	NA	NA	0.00658723	0	NA	NA	NA	NA	0.00658723	0	0.00725826	0.0151714	0.478418
	10	clpP	NA	0.00714302	0	NA	0.0212729	0	NA	0.00712874	0	NA	0.0143941	0	NA	0.00712874	0	NA	0.0143941	0	NA	0.00714302	0
	11	infA	0.00749536	NA	NA	0.0265047	0.0893111	0.296769													0.0303783	6.14487e-05	0
	12	matK	0.0080462	0.0155901	0.516109	0.0256002	0.0548935	0.466362	NA	NA	NA	0.00709966	0.0172179	0.41234	0.00167933	0.00316713	0.530237	0.00784934	0.0177583	0.442009	0.0182977	0.0341267	0.536171
	13	ndhA	0.00120038	0.0039297	0.305464	0.0025539	0.0269101	0.0949051	NA	0.00393575	0	0.00119964	0.00789495	0.151951	NA	0.00787797	0	0.00119964	0.00789495	0.151951	0.00373187	0.0106938	0.348976
	14	ndhB	NA	NA	NA	0.00217743	0.00711841	0.305887	0.00179156	1.83333e-05	97.7215	0.00179156	1.83333e-05	97.7215	0.00179156	1.83333e-05	97.7215	0.00179156	1.83333e-05	97.7215	NA	NA	NA
	15	ndhC	NA	NA	NA	0.00358963	0.0125056	0.287042	NA	NA	NA	NA	NA	NA	NA	NA	NA	NA	NA	NA	NA	NA	NA
	16	ndhD	0.00266245	0.0276142	0.0964158	0.00437182	0.0381609	0.114563	NA	NA	NA	0.0035967	0.0266001	0.135214	NA	0.00587612	0	0.00266245	0.0276142	0.0964158	0.00429182	0.0313855	0.136745
	17	ndhE	NA	0.0158463	0	NA	0.0158859	0	NA	NA	NA	NA	0.0158859	0	NA	NA	NA	NA	0.0158859	0	NA	0.0158463	0
	18	ndhF	0.00444012	0.0212823	0.20863	0.0184483	0.0575907	0.320335	NA	NA	NA	0.0048702	0.0212783	0.22888	0.00109587	NA	NA	0.00490484	0.0179346	0.273485	0.0122046	0.0469255	0.260085
	19	ndhG	0.00244305	NA	NA	0.0049974	0.0492846	0.101399	NA	NA	NA	0.00244305	NA	NA	NA	NA	NA	0.00244305	NA	NA	0.00250108	0.0239675	0.104353
	20	ndhH	0.00105871	0.0262001	0.0404088	0.0032656	0.0398836	0.0818784	NA	NA	NA	0.00105917	0.030648	0.0345593	NA	0.0042825	0	0.00105871	0.0262001	0.0404088	0.00219608	0.0268201	0.0818818
	21	ndhI	0.00713033	0.0395976	0.18007	0.0121334	0.0744072	0.163067	NA	NA	NA	0.00713033	0.0395976	0.18007	NA	NA	NA	0.00713033	0.0395976	0.18007	0.0167536	0.0671247	0.249589
	22	ndhJ	NA	NA	NA	0.00822552	0.0189403	0.434287	NA	NA	NA	NA	NA	NA	NA	NA	NA	NA	0.0105457	0	0.00527261	0.021751	0.242408
	23	ndhK	NA	0.0213478	0	0.00184206	0.0624036	0.0295185	NA	NA	NA	NA	0.0213478	0	NA	0.0141664	0	NA	0.0213478	0	0.00554116	0.0543737	0.101909
	24	petA	0.00138695	0.0123953	0.111893	NA	0.0339669	0	NA	NA	NA	0.00138695	0.0123953	0.111893	NA	0.00447358	0	0.00138695	0.0123953	0.111893	NA	0.0159576	0
	25	petB	NA	0.0290314	0	0.00197992	0.0145006	0.136541	NA	NA	NA	NA	0.0290314	0	NA	NA	NA	NA	0.0290314	0	0.00397802	0.0289395	0.13746
	26	petD	NA	0.00966631	0	0.223724	0.24936	0.897193	0.219746	0.221822	0.990644	0.222292	0.22655	0.981206	0.222077	0.227291	0.977059	0.222292	0.22655	0.981206	NA	0.0297954	0
	27	petG	NA	NA	NA	NA	NA	NA	NA	NA	NA	NA	NA	NA	NA	NA	NA	NA	NA	NA	NA	0.0373147	0
	28	petL	NA	NA	NA	NA	0.0399594	0	NA	NA	NA	NA	NA	NA	NA	NA	NA	NA	NA	NA	NA	NA	NA
	29	petN	NA	NA	NA	NA	NA	NA	NA	NA	NA	NA	NA	NA	NA	NA	NA	NA	NA	NA	NA	NA	NA
	30	psaA	0.00171591	0.0100832	0.170176	0.00175899	0.0282285	0.0623126	NA	NA	NA	0.00171591	0.0100832	0.170176	NA	NA	NA	0.00171591	0.0100832	0.170176	0.00118215	0.0200628	0.0589223
	31	psaB	NA	0.0065195	0	NA	0.0148848	0	NA	NA	NA	NA	0.0065195	0	NA	0.00216188	0	NA	0.0065195	0	0.000595647	0.0116031	0.0513351
	32	psaC	NA	0.0622804	0	NA	0.077937	0	NA	NA	NA	NA	0.0622804	0	NA	0.039204	0	NA	0.0622804	0	NA	0.0682963	0
	33	psaI	NA	NA	NA	NA	0.0400356	0	NA	NA	NA	NA	NA	NA	NA	NA	NA	NA	NA	NA	NA	0.0400356	0
	34	psaJ	NA	NA	NA	NA	0.0264656	0	NA	NA	NA	NA	NA	NA	NA	0.0259854	0	NA	NA	NA	NA	NA	NA
	35	psbA	0.00120751	0.0131478	0.091841	0.00120564	0.0176817	0.068186	NA	NA	NA	0.00120751	0.0131478	0.091841	NA	NA	NA	0.00120751	0.0131478	0.091841	0.00120376	0.0177836	0.0676892
	36	psbB	0.000865067	0.0193498	0.0447067	0.000881606	0.0480604	0.0183437	NA	NA	NA	0.000864445	0.0222258	0.0388937	NA	0.00287586	0	0.000865067	0.0193498	0.0447067	0.00088097	0.0317125	0.0277799
	37	psbC	0.000936905	0.0028552	0.32814	0.000999456	0.0269966	0.0370216	NA	NA	NA	0.000936905	0.0028552	0.32814	NA	NA	NA	0.000936905	0.0028552	0.32814	0.000972286	0.0182178	0.0533702
	38	psbD	NA	0.0120796	0	NA	0.014437	0	NA	NA	NA	NA	0.0120796	0	NA	0.00399726	0	NA	0.0120796	0	NA	0.0120105	0
	39	psbE	NA	0.0212459	0	NA	0.0205153	0	NA	NA	NA	NA	0.0425728	0	NA	NA	NA	NA	0.0212459	0	NA	0.0210666	0
	40	psbF	NA	NA	NA	NA	NA	NA	NA	NA	NA	NA	NA	NA	NA	NA	NA	NA	NA	NA	NA	0.033298	0
	41	psbH	NA	0.0235898	0	NA	0.0727627	0	NA	NA	NA	NA	0.0235898	0	NA	NA	NA	NA	0.0235898	0	NA	NA	NA
	42	psbI	NA	NA	NA	NA	NA	NA	NA	NA	NA	NA	NA	NA	NA	NA	NA	NA	NA	NA	NA	0.0757959	0
	43	psbJ	NA	NA	NA	NA	NA	NA	NA	NA	NA	NA	NA	NA	NA	NA	NA	NA	NA	NA	NA	0.0380137	0
	44	psbK	NA	NA	NA	0.0071295	0.0241547	0.295159	NA	NA	NA	NA	NA	NA	NA	NA	NA	NA	NA	NA	0.0071295	0.0241547	0.295159
	45	psbL	NA	NA	NA	NA	0.0389152	0	NA	NA	NA	NA	NA	NA	NA	NA	NA	NA	NA	NA	NA	NA	NA
	46	psbM	NA	NA	NA	NA	NA	NA	NA	NA	NA	NA	NA	NA	NA	NA	NA	NA	NA	NA	NA	0.0453749	0
	47	psbN	NA	NA	NA	NA	NA	NA	NA	NA	NA	NA	NA	NA	NA	NA	NA	NA	NA	NA	NA	NA	NA
	48	psbT	NA	NA	NA	NA	NA	NA	NA	NA	NA	NA	NA	NA	NA	NA	NA	NA	NA	NA	NA	NA	NA
	49	psbZ	NA	NA	NA	NA	NA	NA	NA	NA	NA	NA	NA	NA	NA	NA	NA	NA	NA	NA	NA	NA	NA
	50	rbcL	0.00746367	0.0145652	0.512432	0.00609423	0.0499374	0.122038	NA	NA	NA	0.00746367	0.0145652	0.512432	0.00268164	NA	NA	0.00746367	0.0145652	0.512432	0.00796631	0.0320194	0.248796
	51	rpl14	0.00703065	0.0253629	0.277202	0.00702487	0.0254386	0.27615	NA	NA	NA	0.00703065	0.0253629	0.277202	NA	NA	NA	0.00703065	0.0253629	0.277202	0.00351409	0.012485	0.281464
	52	rpl16	NA	NA	NA	0.0156426	0.063849	0.244994	0.0156442	0.0123011	1.27177	0.0156442	0.0123011	1.27177	0.0156442	0.0123011	1.27177	0.0156442	0.0123011	1.27177	NA	0.0634373	0
	53	rpl2	0.00356013	0.0293676	0.121226	0.00354101	0.0621757	0.0569517	NA	NA	NA	0.00356013	0.0293676	0.121226	0.00158172	NA	NA	0.00713305	0.0145895	0.488918	0.00354101	0.0621757	0.0569517
	54	rpl20	0.00356013	0.0293676	0.121226	0.00354101	0.0621757	0.0569517	NA	NA	NA	0.00356013	0.0293676	0.121226	NA	0.0146899	0	0.00713305	0.0145895	0.488918	0.00354101	0.0621757	0.0569517
	55	rpl22	0.0056828	0.011934	0.476185	0.051231	0.163418	0.313496	0.039998	0.087971	0.454672	0.0397326	0.104843	0.378971	0.039759	0.104513	0.380422	0.0397326	0.104843	0.378971	0.0409576	0.0344414	1.1892
	56	rpl23	NA	NA	NA	NA	NA	NA	NA	NA	NA	NA	NA	NA	NA	NA	NA	NA	NA	NA	NA	NA	NA
	57	rpl32	NA	0.0321454	0	0.00837881	0.0897794	0.0933266	NA	NA	NA	NA	NA	NA	NA	NA	NA	NA	NA	NA	NA	0.0896707	0
	58	rpl33	0.00639623	NA	NA	0.00635225	0.0254859	0.249246	NA	NA	NA	0.00639623	NA	NA	NA	NA	NA	0.00639623	NA	NA	0.00638142	0.0511699	0.12471
	59	rpl36	NA	0.0382149	0	NA	0.0805682	0	NA	NA	NA	NA	0.0382149	0	NA	NA	NA	NA	0.0382149	0	NA	0.0798381	0
	60	rpoA	0.00629353	0.0103249	0.60955	0.00402858	0.0463352	0.0869442	NA	NA	NA	0.00503642	0.0102909	0.489408	0.00251073	NA	NA	0.0050322	0.0103263	0.48732	0.00377231	0.0207247	0.18202
	61	rpoB	0.000768668	0.013306	0.0577685	0.00422533	0.0269034	0.157055	NA	NA	NA	0.00112977	0.0127806	0.088397	0.000395039	0.00147673	0.267509	0.000753	0.0127798	0.0589211	0.00332943	0.0202691	0.164262
	62	rpoC1	0.000620644	0.0217932	0.0284788	0.00242495	0.0352519	0.0687893	NA	NA	NA	0.00062081	0.0193201	0.0321328	NA	NA	NA	0.00062081	0.0193201	0.0321328	0.00126597	0.0180502	0.0701362
	63	rpoC2	0.0073263	0.0286843	0.255411	0.0107159	0.0361437	0.296482	NA	NA	NA	0.00730484	0.0277619	0.263125	0.000306134	0.00339843	0.090081	0.00730402	0.0277776	0.262947	0.00560479	0.0288622	0.194191
	64	rps11	NA	0.00982286	0	0.00643259	0.0300799	0.21385	NA	NA	NA	NA	0.00982286	0	NA	NA	NA	NA	0.00982286	0	0.00322274	0.0506396	0.0636406
	65	rps12	NA	NA	NA	NA	NA	NA	NA	NA	NA	NA	NA	NA	NA	NA	NA	NA	NA	NA	NA	NA	NA
	66	rps14	NA	NA	NA	NA	0.0145108	0	NA	NA	NA	NA	NA	NA	NA	NA	NA	NA	NA	NA	NA	NA	NA
	67	rps15	0.00461298	NA	NA	NA	0.0388332	0	NA	NA	NA	0.00460888	0.0193982	0.237593	NA	NA	NA	0.00461298	NA	NA	0.00461146	NA	NA
	68	rps16	0.00498294	0.0227927	0.21862	NA	0.0439396	0	NA	NA	NA	NA	0.0429066	0	NA	NA	NA	NA	0.0429066	0	NA	0.0214542	0
	69	rps18	0.00423082	NA	NA	0.0127897	0.0152323	0.839646	NA	NA	NA	0.00423082	NA	NA	NA	NA	NA	0.00423082	NA	NA	0.00423511	0.0152833	0.277107
	70	rps19	0.00453661	0.057151	0.0793794	NA	0.0188775	0	NA	NA	NA	0.00455036	0.0369466	0.123161	NA	NA	NA	0.00453661	0.057151	0.0793794	NA	0.0188646	0
	71	rps2	NA	0.0138648	0	NA	0.0202622	0	NA	NA	NA	NA	0.00692082	0	NA	NA	NA	NA	0.00692082	0	0.00177896	NA	NA
	72	rps3	0.00191279	0.0154904	0.123483	0.0038665	0.0699466	0.0552779	NA	NA	NA	0.00191279	0.0154904	0.123483	NA	0.00771144	0	0.00191279	0.0154904	0.123483	0.00192818	0.0540435	0.0356783
	73	rps4	0.00214647	0.0148245	0.144792	0.00670368	0.0334026	0.200694	NA	NA	NA	0.00214647	0.0148245	0.144792	NA	NA	NA	0.00214647	0.0148245	0.144792	0.00426546	0.0386955	0.110231
	74	rps7	0.00537979	NA	NA	0.00268671	NA	NA	NA	NA	NA	0.00537979	NA	NA	NA	NA	NA	0.00537979	NA	NA	0.00268671	NA	NA
	75	rps8	NA	0.0317811	0	NA	0.0229052	0	NA	NA	NA	NA	0.0317811	0	NA	NA	NA	NA	0.0317811	0	NA	0.0114845	0
	76	ycf1	0.00706764	0.0260109	0.271719	0.0213925	0.075433	0.283596	0.000274658	NA	NA	0.00759674	0.0253673	0.299469	0.00193605	0.00638579	0.303181	0.00699277	0.0259683	0.269282	0.0166971	0.0464764	0.35926
	78	ycf2	0.000548555	0.0029471	0.186134	0.00249864	0.00329266	0.758851	NA	NA	NA	0.000557466	0.00207583	0.26855	NA	NA	NA	0.000548555	0.0029471	0.186134	0.00164691	0.00220949	0.745378
	79	ycf3	NA	NA	NA	NA	0.0329911	0	NA	0.00939269	0	NA	0.00939269	0	NA	0.00939269	0	NA	0.00939269	0	NA	0.00930323	0
	80	ycf4	0.00236135	NA	NA	0.00920721	0.0266707	0.345218	NA	NA	NA	0.00236135	NA	NA	NA	NA	NA	0.00236135	NA	NA	0.0119315	0.023578	0.506042
