# Supplementary material for: Complete chloroplast genomes of Rubus species (Rosaceae) and comparative analysis within the genus
Source: BMC Genomics. 2022 Jan 6;23:32. doi: 10.1186/s12864-021-08225-6 (PMC8740016; doi:10.1186/s12864-021-08225-6)
Supplement: Supplementary file 3 — Additional file 3: Table S3. Taxonomic and accession information for samples used in the study. [file 12864_2021_8225_MOESM3_ESM.xlsx]

## Sheet: Sheet1
	Table S3 Taxonomic and accession information for samples used in the study.
	Species	Accession number	Genome Size (bp)	Raw data	Project no.	Biosample no.	SRR no.
		Rosaceae
	Rubeae
	Rubus amabilis	MN652918	155279
	R. bambusarum	MW238419	156309
	R. boninensis	MH734123	155807
	R. chingii	MN885523	155843
	R. cochinchinensis	MN913339	156235
	R. columellaris	MT576939	155470
	R. corchorifolius	KY419958	155519 (manual circled)
	R. corchorifolius	MT576951	155526
	R. coreanus	MT478114*	155785	SUB7682713	PRJNA642972	SAMN15402262	SRR12125734
	R. crassifolius	MT576949	156241
	R. ellipticus	MT576935	155553
	R. ellipticus var. obcordatus	MT576940	155657
	R. fockeanus	KY420018	154513（manual circled）
	R. glandulosopunctatus	MT274118	155742
	R. henryi	MT576954	156159
	R. henryi	MW238420	158953
	R. hirsutus	OK127882*	156020	SUB10508009	PRJNA762443	SAMN21393632	SRR16293775
	R. hunanensis	OK127885*	156217	SUB10509842	PRJNA762452	SAMN21393725	SRR16323814
	R. ichangensis	MT576943	156315
	R. incanus	MT274119	155843
	R. innominatus	MT576947	155496
	R. innominatus	OK127883*	155874	SUB10509850	PRJNA762468	SAMN21395375	SRR16293707
	R. kawakamii	MT274120	155935
	R. laciniatostipulatus	MT274121	156236
	R. lambertianus	MT576938	156316
	R. lambertianus	OK127886*	156321	SUB10507961	PRJNA762439	SAMN21393600	SRR16288209
	R. lambertianus var. glaber	MH992400	156569
	R. leucanthus	MK105853	156068
	R. niveus	KY419961	156316 (manual circled)
	R. niveus	MT576936	155946
	R. parviaraliifolius	MT274122	155832
	R. parvifolius	OK127884*	155906	SUB10509840	PRJNA762447	SAMN21393721	SRR16293789
	R. pectinaris	MT576953	156506
	R. peltatus	MT576945	155582
	R. pileatus	MT576956	155464
	R. pyrifolius var. permollis	MT576950	156316
	R. reflexus var. lanceolobus	MT576937	156238
	R. rubroangustifolius	MT274123	155566
	R. sachalinensis	MW085086	155787
	R. setchuenensis	MT576955	156295
	R. taitoensis	MT274124	155948
	R. taiwanicola	MT274125	155616
	R. takesimensis	MG972806	155760
	R. tephrodes	MT478113*	156217	SUB7681264	PRJNA642681	SAMN15395879	SRR12125662
	R. trianthus	MT478115*	155546	SUB7683273	PRJNA642904	SAMN15401550	SRR12125681
	R. trifidus	MK465682	155823
	R. tsangii	MT576948	155995
	R. wallichianus	MT576941	155703
	R. xanthocarpus	MT576946	156052
	R. xanthoneurus	MT576942	156300
	R. crataegifolius	MG189543	155714
	Potentilleae
	Fragaria chiloensis	JN884816	155603
	Fragaria virginiana	JN884817	155621
	Roseae
	Rosa odorata	KF753637	156634
	Rosa chinensis	MG523859	156590
	Amygdaleae
	Prunus subhirtella	KP760074	157817
	Prunus kansuensis	KF990036	157736
	Osmaronieae(outgroup)
	Prinsepia utilis	KC571835	156328
	* newly sequenced in this study
