# Supplementary material for: Complete chloroplast genomes of Rubus species (Rosaceae) and comparative analysis within the genus
Source: BMC Genomics. 2022 Jan 6;23:32. doi: 10.1186/s12864-021-08225-6 (PMC8740016; doi:10.1186/s12864-021-08225-6)
Supplement: Supplementary file 4 — Additional file 4: Table S4. Statistics of simple sequence repeats in each species of Rubus. (XLSX 116 kb) [file 12864_2021_8225_MOESM4_ESM.xlsx]

## Sheet: The location for each repeat
Table S4. Statistics of simple sequence repeats in each species of 46 Rubus
Species	SSR type	SSR sequence	Size	Start	End	Location
Rubus corchorifolius KY419958	p1	(A)15	14	199	213	LSC
Rubus corchorifolius KY419958	p1	(T)11	10	2263	2273	LSC
Rubus corchorifolius KY419958	p1	(A)10	9	4367	4376	LSC
Rubus corchorifolius KY419958	p1	(A)10	9	6179	6188	LSC
Rubus corchorifolius KY419958	p1	(A)10	9	7050	7059	LSC
Rubus corchorifolius KY419958	p1	(A)11	10	7898	7908	LSC
Rubus corchorifolius KY419958	p1	(A)10	9	8359	8368	LSC
Rubus corchorifolius KY419958	p1	(A)12	11	8678	8689	LSC
Rubus corchorifolius KY419958	p1	(T)10	9	12279	12288	LSC
Rubus corchorifolius KY419958	p1	(T)11	10	15882	15892	LSC
Rubus corchorifolius KY419958	p1	(T)11	10	18104	18114	LSC
Rubus corchorifolius KY419958	p1	(T)10	9	25835	25844	LSC
Rubus corchorifolius KY419958	p1	(T)11	10	27197	27207	LSC
Rubus corchorifolius KY419958	p1	(T)10	9	28340	28349	LSC
Rubus corchorifolius KY419958	p1	(T)18	17	28988	29005	LSC
Rubus corchorifolius KY419958	p1	(T)13	12	32581	32593	LSC
Rubus corchorifolius KY419958	p1	(A)10	9	36242	36251	LSC
Rubus corchorifolius KY419958	p1	(T)11	10	43928	43938	LSC
Rubus corchorifolius KY419958	p1	(A)10	9	44936	44945	LSC
Rubus corchorifolius KY419958	p1	(A)13	12	47175	47187	LSC
Rubus corchorifolius KY419958	p1	(T)15	14	47568	47582	LSC
Rubus corchorifolius KY419958	p1	(A)10	9	47588	47597	LSC
Rubus corchorifolius KY419958	p1	(A)12	11	48148	48159	LSC
Rubus corchorifolius KY419958	p1	(T)10	9	50148	50157	LSC
Rubus corchorifolius KY419958	p1	(T)12	11	51587	51598	LSC
Rubus corchorifolius KY419958	p1	(T)10	9	55466	55475	LSC
Rubus corchorifolius KY419958	p1	(T)12	11	59935	59946	LSC
Rubus corchorifolius KY419958	p1	(T)14	13	60536	60549	LSC
Rubus corchorifolius KY419958	p1	(T)10	9	61635	61644	LSC
Rubus corchorifolius KY419958	p1	(T)13	12	63918	63930	LSC
Rubus corchorifolius KY419958	p1	(T)11	10	64676	64686	LSC
Rubus corchorifolius KY419958	p1	(T)13	12	65058	65070	LSC
Rubus corchorifolius KY419958	p1	(T)11	10	66275	66285	LSC
Rubus corchorifolius KY419958	p1	(A)11	10	68050	68060	LSC
Rubus corchorifolius KY419958	p1	(T)14	13	68336	68349	LSC
Rubus corchorifolius KY419958	p1	(T)10	9	69158	69167	LSC
Rubus corchorifolius KY419958	p1	(A)17	16	69203	69219	LSC
Rubus corchorifolius KY419958	p1	(T)10	9	70386	70395	LSC
Rubus corchorifolius KY419958	p1	(A)10	9	70758	70767	LSC
Rubus corchorifolius KY419958	p1	(T)16	15	71368	71383	LSC
Rubus corchorifolius KY419958	p1	(A)11	10	71389	71399	LSC
Rubus corchorifolius KY419958	p1	(A)10	9	71571	71580	LSC
Rubus corchorifolius KY419958	p1	(T)13	12	72390	72402	LSC
Rubus corchorifolius KY419958	p1	(A)13	12	76328	76340	LSC
Rubus corchorifolius KY419958	p1	(T)10	9	81565	81574	LSC
Rubus corchorifolius KY419958	p1	(A)12	11	82912	82923	LSC
Rubus corchorifolius KY419958	p1	(A)10	9	82988	82997	LSC
Rubus corchorifolius KY419958	p1	(T)10	9	84376	84385	LSC
Rubus corchorifolius KY419958	p1	(T)10	9	84948	84957	LSC
Rubus corchorifolius KY419958	p1	(A)14	13	113328	113341	SSC
Rubus corchorifolius KY419958	p2	(AT)7	13	120783	120796	SSC
Rubus corchorifolius KY419958	p1	(A)10	9	121814	121823	SSC
Rubus corchorifolius KY419958	p1	(T)15	14	121926	121940	SSC
Rubus corchorifolius KY419958	p1	(A)11	10	122547	122557	SSC
Rubus corchorifolius KY419958	p1	(T)10	9	125286	125295	SSC
Rubus corchorifolius KY419958	p1	(T)12	11	128931	128942	SSC
Rubus corchorifolius KY419958	p1	(T)10	9	129467	129476	SSC
R. niveus KY419961	p1	(T)11	10	2251	2261	LSC
R. niveus KY419961	p1	(A)11	10	4352	4362	LSC
R. niveus KY419961	p1	(A)10	9	4364	4373	LSC
R. niveus KY419961	p1	(T)10	9	4917	4926	LSC
R. niveus KY419961	p1	(T)10	9	6521	6530	LSC
R. niveus KY419961	p1	(T)10	9	7140	7149	LSC
R. niveus KY419961	p1	(A)10	9	7941	7950	LSC
R. niveus KY419961	p1	(A)11	10	8696	8706	LSC
R. niveus KY419961	p1	(T)12	11	12338	12349	LSC
R. niveus KY419961	p1	(C)12	11	14275	14286	LSC
R. niveus KY419961	p1	(A)11	10	14429	14439	LSC
R. niveus KY419961	p1	(T)13	12	16164	16176	LSC
R. niveus KY419961	p1	(A)12	11	16187	16198	LSC
R. niveus KY419961	p1	(T)11	10	18398	18408	LSC
R. niveus KY419961	p1	(T)10	9	26109	26118	LSC
R. niveus KY419961	p1	(T)11	10	27470	27480	LSC
R. niveus KY419961	p1	(G)10	9	29571	29580	LSC
R. niveus KY419961	p1	(T)10	9	32064	32073	LSC
R. niveus KY419961	p1	(T)11	10	32742	32752	LSC
R. niveus KY419961	p1	(T)11	10	44390	44400	LSC
R. niveus KY419961	p1	(A)10	9	44747	44756	LSC
R. niveus KY419961	p1	(A)10	9	45355	45364	LSC
R. niveus KY419961	p1	(T)11	10	50146	50156	LSC
R. niveus KY419961	p1	(T)12	11	51597	51608	LSC
R. niveus KY419961	p1	(T)10	9	55493	55502	LSC
R. niveus KY419961	p1	(T)10	9	60309	60318	LSC
R. niveus KY419961	p1	(T)10	9	61295	61304	LSC
R. niveus KY419961	p1	(T)11	10	61403	61413	LSC
R. niveus KY419961	p1	(T)10	9	65774	65783	LSC
R. niveus KY419961	p1	(A)12	11	66071	66082	LSC
R. niveus KY419961	p1	(T)11	10	67956	67966	LSC
R. niveus KY419961	p1	(T)11	10	68287	68297	LSC
R. niveus KY419961	p1	(T)11	10	69112	69122	LSC
R. niveus KY419961	p1	(A)12	11	69158	69169	LSC
R. niveus KY419961	p1	(T)10	9	70330	70339	LSC
R. niveus KY419961	p1	(T)12	11	71353	71364	LSC
R. niveus KY419961	p1	(T)10	9	72066	72075	LSC
R. niveus KY419961	p1	(T)11	10	72366	72376	LSC
R. niveus KY419961	p1	(A)11	10	76278	76288	LSC
R. niveus KY419961	p1	(A)12	11	78825	78836	LSC
R. niveus KY419961	p1	(T)10	9	80944	80953	LSC
R. niveus KY419961	p1	(T)13	12	81547	81559	LSC
R. niveus KY419961	p1	(T)11	10	82045	82055	LSC
R. niveus KY419961	p1	(A)11	10	82882	82892	LSC
R. niveus KY419961	p1	(A)11	10	82957	82967	LSC
R. niveus KY419961	p1	(T)10	9	84350	84359	LSC
R. niveus KY419961	p1	(T)10	9	85240	85249	IRa
R. niveus KY419961	p1	(T)11	10	111240	111250	IRa
R. niveus KY419961	p1	(T)11	10	114886	114896	SSC
R. niveus KY419961	p1	(A)10	9	119790	119799	SSC
R. niveus KY419961	p1	(T)10	9	120186	120195	SSC
R. niveus KY419961	p1	(A)10	9	121898	121907	SSC
R. niveus KY419961	p1	(T)15	14	122142	122156	SSC
R. niveus KY419961	p1	(T)10	9	125516	125525	SSC
R. niveus KY419961	p1	(T)12	11	129185	129196	SSC
R. niveus KY419961	p1	(A)10	9	156001	156010	Irb
R. niveus KY419961	p1	(A)10	9	156305	156314	Irb
R. fockeanus KY420018	p1	(A)13	12	199	211	LSC
R. fockeanus KY420018	p1	(T)11	10	2250	2260	LSC
R. fockeanus KY420018	p1	(A)11	10	4351	4361	LSC
R. fockeanus KY420018	p1	(A)10	9	6229	6238	LSC
R. fockeanus KY420018	p1	(T)11	10	6548	6558	LSC
R. fockeanus KY420018	p1	(A)11	10	8757	8767	LSC
R. fockeanus KY420018	c	(T)15	14	12315	12329	LSC
R. fockeanus KY420018	c	(C)11	10	14216	14226	LSC
R. fockeanus KY420018	p1	(T)10	9	14227	14236	LSC
R. fockeanus KY420018	p1	(T)11	10	18318	18328	LSC
R. fockeanus KY420018	p1	(T)10	9	26029	26038	LSC
R. fockeanus KY420018	p1	(T)11	10	27228	27238	LSC
R. fockeanus KY420018	p1	(T)11	10	32635	32645	LSC
R. fockeanus KY420018	p1	(T)10	9	36226	36235	LSC
R. fockeanus KY420018	p1	(T)10	9	44284	44293	LSC
R. fockeanus KY420018	p1	(A)10	9	45288	45297	LSC
R. fockeanus KY420018	p1	(A)10	9	47549	47558	LSC
R. fockeanus KY420018	p1	(A)14	13	48734	48747	LSC
R. fockeanus KY420018	p1	(A)10	9	50741	50750	LSC
R. fockeanus KY420018	p1	(T)14	13	52155	52168	LSC
R. fockeanus KY420018	p1	(T)10	9	56082	56091	LSC
R. fockeanus KY420018	p1	(T)10	9	62242	62251	LSC
R. fockeanus KY420018	p1	(G)12	11	64734	64745	LSC
R. fockeanus KY420018	p1	(A)13	12	66923	66935	LSC
R. fockeanus KY420018	p1	(T)12	11	68832	68843	LSC
R. fockeanus KY420018	p1	(T)11	10	69154	69164	LSC
R. fockeanus KY420018	p1	(A)19	18	70023	70041	LSC
R. fockeanus KY420018	p1	(T)15	14	72191	72205	LSC
R. fockeanus KY420018	p1	(A)11	10	77127	77137	LSC
R. fockeanus KY420018	p1	(T)15	14	82884	82898	LSC
R. fockeanus KY420018	c	(A)10	9	83718	83727	LSC
R. fockeanus KY420018	c	(A)10	9	83792	83801	LSC
R. fockeanus KY420018	p1	(T)12	11	85176	85187	LSC
R. fockeanus KY420018	p1	(T)10	9	115475	115484	SSC
R. fockeanus KY420018	p1	(T)10	9	115829	115838	SSC
R. fockeanus KY420018	p2	(AT)6	11	121645	121656	SSC
R. fockeanus KY420018	p1	(A)10	9	122666	122675	SSC
R. fockeanus KY420018	p1	(T)16	15	122780	122795	SSC
R. fockeanus KY420018	p1	(T)10	9	126187	126196	SSC
R. fockeanus KY420018	p1	(T)12	11	129850	129861	SSC
R. crataegifolius MG189543	p1	(A)11	10	223	233	LSC
R. crataegifolius MG189543	p1	(T)11	10	2246	2256	LSC
R. crataegifolius MG189543	p1	(A)10	9	4344	4353	LSC
R. crataegifolius MG189543	p1	(T)10	9	4518	4527	LSC
R. crataegifolius MG189543	p1	(C)10	9	6216	6225	LSC
R. crataegifolius MG189543	p1	(T)10	9	6543	6552	LSC
R. crataegifolius MG189543	p1	(T)10	9	6967	6976	LSC
R. crataegifolius MG189543	p1	(A)11	10	7249	7259	LSC
R. crataegifolius MG189543	p1	(A)12	11	8785	8796	LSC
R. crataegifolius MG189543	p1	(T)11	10	12307	12317	LSC
R. crataegifolius MG189543	p1	(T)11	10	14024	14034	LSC
R. crataegifolius MG189543	p1	(T)11	10	18105	18115	LSC
R. crataegifolius MG189543	p1	(T)10	9	25815	25824	LSC
R. crataegifolius MG189543	p1	(T)10	9	28346	28355	LSC
R. crataegifolius MG189543	c	(G)11	10	29263	29273	LSC
R. crataegifolius MG189543	c	(TA)7	13	29286	29299	LSC
R. crataegifolius MG189543	p1	(T)11	10	32371	32381	LSC
R. crataegifolius MG189543	p1	(A)11	10	32849	32859	LSC
R. crataegifolius MG189543	p1	(A)11	10	44905	44915	LSC
R. crataegifolius MG189543	p1	(A)15	14	47310	47324	LSC
R. crataegifolius MG189543	p1	(T)10	9	47697	47706	LSC
R. crataegifolius MG189543	p1	(A)10	9	48001	48010	LSC
R. crataegifolius MG189543	p1	(T)11	10	50245	50255	LSC
R. crataegifolius MG189543	p1	(T)11	10	51694	51704	LSC
R. crataegifolius MG189543	p2	(TA)8	15	52561	52576	LSC
R. crataegifolius MG189543	p1	(T)10	9	55547	55556	LSC
R. crataegifolius MG189543	p1	(T)12	11	60578	60589	LSC
R. crataegifolius MG189543	p1	(T)10	9	61669	61678	LSC
R. crataegifolius MG189543	p1	(T)13	12	63941	63953	LSC
R. crataegifolius MG189543	p1	(G)13	12	64170	64182	LSC
R. crataegifolius MG189543	p1	(T)10	9	64675	64684	LSC
R. crataegifolius MG189543	p1	(T)10	9	68449	68458	LSC
R. crataegifolius MG189543	p1	(A)11	10	69321	69331	LSC
R. crataegifolius MG189543	p1	(T)11	10	70498	70508	LSC
R. crataegifolius MG189543	p1	(T)11	10	71488	71498	LSC
R. crataegifolius MG189543	c	(C)10	9	72498	72507	LSC
R. crataegifolius MG189543	c	(T)11	10	72508	72518	LSC
R. crataegifolius MG189543	p1	(A)10	9	78967	78976	LSC
R. crataegifolius MG189543	p1	(T)13	12	81663	81675	LSC
R. crataegifolius MG189543	p1	(T)11	10	82171	82181	LSC
R. crataegifolius MG189543	c	(T)10	9	82971	82980	LSC
R. crataegifolius MG189543	c	(A)10	9	83010	83019	LSC
R. crataegifolius MG189543	c	(A)10	9	83082	83091	LSC
R. crataegifolius MG189543	p1	(T)10	9	83460	83469	LSC
R. crataegifolius MG189543	p1	(T)10	9	84485	84494	LSC
R. crataegifolius MG189543	p3	(TTA)5	14	85048	85062	LSC
R. crataegifolius MG189543	c	(T)10	9	85063	85072	LSC
R. crataegifolius MG189543	p1	(T)10	9	100962	100971	Irb
R. crataegifolius MG189543	p1	(A)11	10	114886	114896	SSC
R. crataegifolius MG189543	p2	(AT)6	11	120947	120958	SSC
R. crataegifolius MG189543	p1	(A)10	9	121823	121832	SSC
R. crataegifolius MG189543	p1	(T)14	13	122072	122085	SSC
R. crataegifolius MG189543	p1	(A)12	11	122696	122707	SSC
R. crataegifolius MG189543	p1	(T)10	9	124927	124936	SSC
R. crataegifolius MG189543	p1	(T)10	9	125461	125470	SSC
R. crataegifolius MG189543	p1	(T)11	10	126524	126534	SSC
R. crataegifolius MG189543	p1	(T)12	11	129103	129114	SSC
R. crataegifolius MG189543	p1	(A)10	9	140146	140155	IRa
R. takesimensis MG972806	p1	(A)12	11	223	234	LSC
R. takesimensis MG972806	p1	(T)11	10	2247	2257	LSC
R. takesimensis MG972806	p1	(A)11	10	4345	4355	LSC
R. takesimensis MG972806	p1	(C)11	10	6218	6228	LSC
R. takesimensis MG972806	p1	(A)14	13	8788	8801	LSC
R. takesimensis MG972806	p1	(T)11	10	12312	12322	LSC
R. takesimensis MG972806	p1	(C)10	9	14020	14029	LSC
R. takesimensis MG972806	p1	(T)11	10	18120	18130	LSC
R. takesimensis MG972806	p1	(T)10	9	25830	25839	LSC
R. takesimensis MG972806	p1	(T)10	9	28348	28357	LSC
R. takesimensis MG972806	c	(G)10	9	29254	29263	LSC
R. takesimensis MG972806	p2	(TA)7	13	29276	29289	LSC
R. takesimensis MG972806	p1	(T)11	10	31713	31723	LSC
R. takesimensis MG972806	p1	(T)11	10	32363	32373	LSC
R. takesimensis MG972806	p1	(A)11	10	32841	32851	LSC
R. takesimensis MG972806	p1	(A)11	10	44882	44892	LSC
R. takesimensis MG972806	p1	(A)16	15	47309	47324	LSC
R. takesimensis MG972806	p1	(T)10	9	47697	47706	LSC
R. takesimensis MG972806	p1	(T)11	10	50258	50268	LSC
R. takesimensis MG972806	p1	(T)11	10	51707	51717	LSC
R. takesimensis MG972806	p2	(TA)8	15	52574	52589	LSC
R. takesimensis MG972806	p1	(T)10	9	55560	55569	LSC
R. takesimensis MG972806	p1	(T)12	11	60607	60618	LSC
R. takesimensis MG972806	p1	(T)11	10	61698	61708	LSC
R. takesimensis MG972806	p1	(T)13	12	63972	63984	LSC
R. takesimensis MG972806	p1	(G)11	10	64201	64211	LSC
R. takesimensis MG972806	p1	(T)10	9	64704	64713	LSC
R. takesimensis MG972806	p1	(T)10	9	67799	67808	LSC
R. takesimensis MG972806	p1	(T)10	9	68479	68488	LSC
R. takesimensis MG972806	p1	(A)11	10	69351	69361	LSC
R. takesimensis MG972806	p1	(T)12	11	70528	70539	LSC
R. takesimensis MG972806	p1	(T)11	10	71519	71529	LSC
R. takesimensis MG972806	c	(C)10	9	72529	72538	LSC
R. takesimensis MG972806	c	(T)11	10	72539	72549	LSC
R. takesimensis MG972806	p1	(A)12	11	78998	79009	LSC
R. takesimensis MG972806	p1	(T)12	11	81696	81707	LSC
R. takesimensis MG972806	p1	(T)12	11	82203	82214	LSC
R. takesimensis MG972806	c	(T)10	9	83004	83013	LSC
R. takesimensis MG972806	c	(A)10	9	83043	83052	LSC
R. takesimensis MG972806	p1	(T)10	9	84516	84525	LSC
R. takesimensis MG972806	p1	(T)10	9	85091	85100	LSC
R. takesimensis MG972806	p1	(T)10	9	100990	100999	IRa
R. takesimensis MG972806	p1	(A)11	10	114934	114944	SSC
R. takesimensis MG972806	p2	(AT)6	11	120995	121006	SSC
R. takesimensis MG972806	p1	(A)10	9	121871	121880	SSC
R. takesimensis MG972806	p1	(T)13	12	122120	122132	SSC
R. takesimensis MG972806	p1	(A)12	11	122743	122754	SSC
R. takesimensis MG972806	p1	(T)10	9	125507	125516	SSC
R. takesimensis MG972806	p1	(T)11	10	126570	126580	SSC
R. takesimensis MG972806	p1	(T)12	11	129149	129160	SSC
R. takesimensis MG972806	p1	(A)10	9	140192	140201	IRb
R. boninensis MH734123	p1	(A)12	11	223	234	LSC
R. boninensis MH734123	p1	(T)11	10	2247	2257	LSC
R. boninensis MH734123	p1	(A)11	10	4345	4355	LSC
R. boninensis MH734123	p1	(C)11	10	6218	6228	LSC
R. boninensis MH734123	p1	(A)14	13	8788	8801	LSC
R. boninensis MH734123	p1	(T)11	10	12312	12322	LSC
R. boninensis MH734123	p1	(C)10	9	14020	14029	LSC
R. boninensis MH734123	p1	(T)11	10	18120	18130	LSC
R. boninensis MH734123	p1	(T)10	9	25830	25839	LSC
R. boninensis MH734123	p1	(T)10	9	28348	28357	LSC
R. boninensis MH734123	p1，c	(G)10	9	29254	29263	LSC
R. boninensis MH734123	p2，c	(TA)7	13	29276	29289	LSC
R. boninensis MH734123	p1	(T)11	10	31713	31723	LSC
R. boninensis MH734123	p1	(T)11	10	32363	32373	LSC
R. boninensis MH734123	p1	(A)11	10	32841	32851	LSC
R. boninensis MH734123	p1	(A)11	10	44882	44892	LSC
R. boninensis MH734123	p1	(A)16	15	47309	47324	LSC
R. boninensis MH734123	p1	(T)10	9	47697	47706	LSC
R. boninensis MH734123	p1	(T)11	10	50258	50268	LSC
R. boninensis MH734123	p1	(T)11	10	51707	51717	LSC
R. boninensis MH734123	p2	(TA)8	15	52574	52589	LSC
R. boninensis MH734123	p1	(T)10	9	55560	55569	LSC
R. boninensis MH734123	p1	(T)12	11	60607	60618	LSC
R. boninensis MH734123	p1	(T)11	10	61698	61708	LSC
R. boninensis MH734123	p1	(T)13	12	63972	63984	LSC
R. boninensis MH734123	p1	(G)11	10	64201	64211	LSC
R. boninensis MH734123	p1	(T)10	9	64704	64713	LSC
R. boninensis MH734123	p1	(T)10	9	67799	67808	LSC
R. boninensis MH734123	p1	(T)10	9	68479	68488	LSC
R. boninensis MH734123	p1	(A)11	10	69351	69361	LSC
R. boninensis MH734123	p1	(T)12	11	70528	70539	LSC
R. boninensis MH734123	p1	(T)11	10	71519	71529	LSC
R. boninensis MH734123	p1，c	(C)10	9	72529	72538	LSC
R. boninensis MH734123	p1，c	(T)11	10	72539	72549	LSC
R. boninensis MH734123	p1	(A)12	11	78998	79009	LSC
R. boninensis MH734123	p1	(T)12	11	81696	81707	LSC
R. boninensis MH734123	p1	(T)12	11	82203	82214	LSC
R. boninensis MH734123	p1，c	(T)10	9	83004	83013	LSC
R. boninensis MH734123	p1，c	(A)10	9	83043	83052	LSC
R. boninensis MH734123	p1	(T)10	9	84516	84525	LSC
R. boninensis MH734123	p1	(T)10	9	85091	85100	LSC
R. boninensis MH734123	p1	(T)10	9	100990	100999	IRa
R. boninensis MH734123	p1	(A)11	10	114934	114944	SSC
R. boninensis MH734123	p2	(AT)6	11	120995	121006	SSC
R. boninensis MH734123	p1	(A)10	9	121871	121880	SSC
R. boninensis MH734123	p1	(T)13	12	122120	122132	SSC
R. boninensis MH734123	p1	(A)12	11	122743	122754	SSC
R. boninensis MH734123	p1	(T)10	9	125507	125516	SSC
R. boninensis MH734123	p1	(T)11	10	126570	126580	SSC
R. boninensis MH734123	p1	(T)12	11	129149	129160	SSC
R. boninensis MH734123	p1	(A)10	9	140192	140201	IRb
R. coreanus MH992398	p1	(T)11	10	2275	2285	LSC
R. coreanus MH992398	p1	(A)10	9	4376	4385	LSC
R. coreanus MH992398	p1	(T)10	9	4945	4954	LSC
R. coreanus MH992398	p1	(C)10	9	6255	6264	LSC
R. coreanus MH992398	p2	(AG)6	11	6883	6894	LSC
R. coreanus MH992398	p1	(A)10	9	8028	8037	LSC
R. coreanus MH992398	p1	(T)14	13	12352	12365	LSC
R. coreanus MH992398	p1	(T)10	9	14128	14137	LSC
R. coreanus MH992398	p1	(A)10	9	14271	14280	LSC
R. coreanus MH992398	p1，c	(T)13	12	16005	16017	LSC
R. coreanus MH992398	p1，c	(A)14	13	16028	16041	LSC
R. coreanus MH992398	p1	(T)11	10	18241	18251	LSC
R. coreanus MH992398	p1	(T)10	9	25946	25955	LSC
R. coreanus MH992398	p1	(T)10	9	27307	27316	LSC
R. coreanus MH992398	p1	(T)11	10	32561	32571	LSC
R. coreanus MH992398	p1	(T)11	10	44187	44197	LSC
R. coreanus MH992398	p1	(A)12	11	44544	44555	LSC
R. coreanus MH992398	p1	(T)11	10	49981	49991	LSC
R. coreanus MH992398	p1	(T)12	11	51432	51443	LSC
R. coreanus MH992398	p1	(T)10	9	55373	55382	LSC
R. coreanus MH992398	p1	(T)11	10	60278	60288	LSC
R. coreanus MH992398	p1	(T)12	11	61372	61383	LSC
R. coreanus MH992398	p1	(T)12	11	63643	63654	LSC
R. coreanus MH992398	p1	(A)14	13	66041	66054	LSC
R. coreanus MH992398	p1	(T)10	9	67928	67937	LSC
R. coreanus MH992398	p1	(T)11	10	68248	68258	LSC
R. coreanus MH992398	p1，c	(T)10	9	69073	69082	LSC
R. coreanus MH992398	p1，c	(A)11	10	69118	69128	LSC
R. coreanus MH992398	p1	(T)11	10	70289	70299	LSC
R. coreanus MH992398	p1	(T)12	11	71291	71302	LSC
R. coreanus MH992398	p1	(T)10	9	72303	72312	LSC
R. coreanus MH992398	p1	(A)12	11	76214	76225	LSC
R. coreanus MH992398	p1	(A)11	10	78865	78875	LSC
R. coreanus MH992398	p1	(T)10	9	80972	80981	LSC
R. coreanus MH992398	p1	(T)13	12	81575	81587	LSC
R. coreanus MH992398	p1	(T)12	11	82073	82084	LSC
R. coreanus MH992398	p1	(A)11	10	82911	82921	LSC
R. coreanus MH992398	p1	(T)10	9	84377	84386	LSC
R. coreanus MH992398	p1	(T)12	11	84938	84949	LSC
R. coreanus MH992398	p1	(A)10	9	119158	119167	SSC
R. coreanus MH992398	p1	(A)10	9	121263	121272	SSC
R. coreanus MH992398	p1	(T)11	10	121509	121519	SSC
R. coreanus MH992398	p1	(T)10	9	124880	124889	SSC
R. coreanus MH992398	p1	(T)12	11	128555	128566	SSC
R. lambertianus var. glaber MH992400	p1	(A)12	11	199	210	LSC
R. lambertianus var. glaber MH992400	p1	(T)11	10	2221	2231	LSC
R. lambertianus var. glaber MH992400	p1，c	(A)16	15	4323	4338	LSC
R. lambertianus var. glaber MH992400	p1，c	(A)10	9	4341	4350	LSC
R. lambertianus var. glaber MH992400	p1	(T)10	9	4911	4920	LSC
R. lambertianus var. glaber MH992400	p1	(T)11	10	5658	5668	LSC
R. lambertianus var. glaber MH992400	p1	(A)14	13	7942	7955	LSC
R. lambertianus var. glaber MH992400	p1	(A)11	10	8702	8712	LSC
R. lambertianus var. glaber MH992400	p3	(TTA)6	17	10456	10473	LSC
R. lambertianus var. glaber MH992400	p1	(T)16	15	12324	12339	LSC
R. lambertianus var. glaber MH992400	p1，c	(C)10	9	14233	14242	LSC
R. lambertianus var. glaber MH992400	p1，c	(T)10	9	14243	14252	LSC
R. lambertianus var. glaber MH992400	p1	(T)11	10	16114	16124	LSC
R. lambertianus var. glaber MH992400	p1	(T)11	10	18330	18340	LSC
R. lambertianus var. glaber MH992400	p1	(T)10	9	22781	22790	LSC
R. lambertianus var. glaber MH992400	p1	(T)10	9	26042	26051	LSC
R. lambertianus var. glaber MH992400	p1	(T)10	9	27241	27250	LSC
R. lambertianus var. glaber MH992400	p1	(G)10	9	29519	29528	LSC
R. lambertianus var. glaber MH992400	p1	(T)11	10	30207	30217	LSC
R. lambertianus var. glaber MH992400	p1	(T)13	12	32675	32687	LSC
R. lambertianus var. glaber MH992400	p1	(T)10	9	32891	32900	LSC
R. lambertianus var. glaber MH992400	p1	(A)10	9	45316	45325	LSC
R. lambertianus var. glaber MH992400	p1	(A)12	11	48741	48752	LSC
R. lambertianus var. glaber MH992400	p1	(A)10	9	50728	50737	LSC
R. lambertianus var. glaber MH992400	p1	(T)11	10	52142	52152	LSC
R. lambertianus var. glaber MH992400	p1	(T)10	9	56045	56054	LSC
R. lambertianus var. glaber MH992400	p1	(T)10	9	56517	56526	LSC
R. lambertianus var. glaber MH992400	p1	(T)10	9	61044	61053	LSC
R. lambertianus var. glaber MH992400	p1	(T)10	9	62155	62164	LSC
R. lambertianus var. glaber MH992400	p1	(G)11	10	64641	64651	LSC
R. lambertianus var. glaber MH992400	p1	(T)10	9	66514	66523	LSC
R. lambertianus var. glaber MH992400	p1	(A)15	14	66810	66824	LSC
R. lambertianus var. glaber MH992400	p1	(T)10	9	68716	68725	LSC
R. lambertianus var. glaber MH992400	p1	(T)10	9	69030	69039	LSC
R. lambertianus var. glaber MH992400	p1	(A)13	12	69899	69911	LSC
R. lambertianus var. glaber MH992400	p1	(T)11	10	71072	71082	LSC
R. lambertianus var. glaber MH992400	p1	(T)12	11	72069	72080	LSC
R. lambertianus var. glaber MH992400	p1	(T)11	10	73091	73101	LSC
R. lambertianus var. glaber MH992400	p1	(A)10	9	77009	77018	LSC
R. lambertianus var. glaber MH992400	p1	(A)10	9	79725	79734	LSC
R. lambertianus var. glaber MH992400	p1	(T)10	9	82428	82437	LSC
R. lambertianus var. glaber MH992400	p1，c	(A)10	9	83750	83759	LSC
R. lambertianus var. glaber MH992400	p1，c	(A)11	10	83824	83834	LSC
R. lambertianus var. glaber MH992400	p1	(T)10	9	84203	84212	LSC
R. lambertianus var. glaber MH992400	p1	(T)10	9	84459	84468	LSC
R. lambertianus var. glaber MH992400	p1	(T)12	11	85210	85221	LSC
R. lambertianus var. glaber MH992400	p1	(A)10	9	111971	111980	Irb
R. lambertianus var. glaber MH992400	p1	(T)10	9	115555	115564	SSC
R. lambertianus var. glaber MH992400	p1	(A)10	9	115716	115725	SSC
R. lambertianus var. glaber MH992400	p1	(A)10	9	122644	122653	SSC
R. lambertianus var. glaber MH992400	p1	(A)10	9	122780	122789	SSC
R. lambertianus var. glaber MH992400	p1	(T)13	12	122902	122914	SSC
R. lambertianus var. glaber MH992400	p1	(T)10	9	126295	126304	SSC
R. lambertianus var. glaber MH992400	p1	(T)12	11	129958	129969	Ira
R. leucanthus MK105853	p1	(A)12	11	219	230	LSC
R. leucanthus MK105853	p1	(T)11	10	2254	2264	LSC
R. leucanthus MK105853	p1	(A)10	9	3738	3747	LSC
R. leucanthus MK105853	p1	(A)11	10	7994	8004	LSC
R. leucanthus MK105853	p1	(T)11	10	8606	8616	LSC
R. leucanthus MK105853	p1	(A)11	10	8729	8739	LSC
R. leucanthus MK105853	p1	(A)13	12	15885	15897	LSC
R. leucanthus MK105853	p1	(T)12	11	18090	18101	LSC
R. leucanthus MK105853	p1	(T)10	9	22522	22531	LSC
R. leucanthus MK105853	p1	(T)12	11	25792	25803	LSC
R. leucanthus MK105853	p1	(A)10	9	27022	27031	LSC
R. leucanthus MK105853	p1	(T)11	10	27175	27185	LSC
R. leucanthus MK105853	p1	(T)10	9	29005	29014	LSC
R. leucanthus MK105853	p1	(T)11	10	32627	32637	LSC
R. leucanthus MK105853	p1	(A)16	15	32842	32857	LSC
R. leucanthus MK105853	p2	(TA)6	11	36992	37003	LSC
R. leucanthus MK105853	p2,c	(TA)9	17	47162	47179	LSC
R. leucanthus MK105853	p1,c	(A)11	10	47218	47228	LSC
R. leucanthus MK105853	p1	(A)13	12	47392	47404	LSC
R. leucanthus MK105853	p1	(A)10	9	47823	47832	LSC
R. leucanthus MK105853	p1	(A)10	9	48385	48394	LSC
R. leucanthus MK105853	p1,c	(T)17	16	50355	50371	LSC
R. leucanthus MK105853	p2,c	(AT)6	11	50392	50403	LSC
R. leucanthus MK105853	p1	(T)12	11	51812	51823	LSC
R. leucanthus MK105853	p2	(TA)6	11	52647	52658	LSC
R. leucanthus MK105853	p1	(T)10	9	55681	55690	LSC
R. leucanthus MK105853	p1	(T)12	11	60679	60690	LSC
R. leucanthus MK105853	p1	(T)10	9	61798	61807	LSC
R. leucanthus MK105853	p1	(T)10	9	64076	64085	LSC
R. leucanthus MK105853	p1	(T)10	9	64292	64301	LSC
R. leucanthus MK105853	p1	(A)10	9	66481	66490	LSC
R. leucanthus MK105853	p1	(A)10	9	68403	68412	LSC
R. leucanthus MK105853	p1	(T)16	15	68706	68721	LSC
R. leucanthus MK105853	p1,c	(A)10	9	69549	69558	LSC
R. leucanthus MK105853	p1,c	(A)10	9	69585	69594	LSC
R. leucanthus MK105853	p1	(T)11	10	71752	71762	LSC
R. leucanthus MK105853	p1	(T)12	11	72769	72780	LSC
R. leucanthus MK105853	p1	(A)10	9	79206	79215	LSC
R. leucanthus MK105853	p1	(T)11	10	81907	81917	LSC
R. leucanthus MK105853	p1,c	(A)10	9	83257	83266	LSC
R. leucanthus MK105853	p1,c	(A)11	10	83331	83341	LSC
R. leucanthus MK105853	p1	(T)11	10	83966	83976	LSC
R. leucanthus MK105853	p1	(T)10	9	84720	84729	LSC
R. leucanthus MK105853	p1	(T)10	9	101295	101304	Irb
R. leucanthus MK105853	p1	(T)11	10	111529	111539	SSC
R. leucanthus MK105853	p3	(TAA)5	14	113900	113914	SSC
R. leucanthus MK105853	p1	(T)11	10	114391	114401	SSC
R. leucanthus MK105853	p1	(T)10	9	122119	122128	SSC
R. leucanthus MK105853	p1,c	(A)10	9	122289	122298	SSC
R. leucanthus MK105853	p1,c	(T)14	13	122397	122410	SSC
R. leucanthus MK105853	p1	(A)11	10	123017	123027	SSC
R. leucanthus MK105853	p1	(T)10	9	125788	125797	SSC
R. leucanthus MK105853	p1	(T)11	10	126422	126432	SSC
R. leucanthus MK105853	p1,c	(T)10	9	129430	129439	SSC
R. leucanthus MK105853	p1,c	(T)12	11	129460	129471	SSC
R. leucanthus MK105853	p1	(A)10	9	140514	140523	Ira
R. trifidus MK465682	p1	(T)11	10	2196	2206	LSC
R. trifidus MK465682	p1	(A)10	9	4294	4303	LSC
R. trifidus MK465682	p1	(T)11	10	4462	4472	LSC
R. trifidus MK465682	p1	(A)10	9	6114	6123	LSC
R. trifidus MK465682	p1	(A)11	10	7947	7957	LSC
R. trifidus MK465682	p1,c	(A)10	9	8707	8716	LSC
R. trifidus MK465682	p1,c	(A)10	9	8744	8753	LSC
R. trifidus MK465682	p1	(T)10	9	9940	9949	LSC
R. trifidus MK465682	p1	(T)12	11	12274	12285	LSC
R. trifidus MK465682	p1	(T)10	9	13985	13994	LSC
R. trifidus MK465682	p1	(T)11	10	18085	18095	LSC
R. trifidus MK465682	p1	(T)10	9	22526	22535	LSC
R. trifidus MK465682	p1	(T)10	9	25787	25796	LSC
R. trifidus MK465682	p1	(T)11	10	28314	28324	LSC
R. trifidus MK465682	p1	(A)11	10	44906	44916	LSC
R. trifidus MK465682	p1	(T)13	12	47693	47705	LSC
R. trifidus MK465682	p1,c	(T)11	10	50288	50298	LSC
R. trifidus MK465682	p2,c	(AT)6	11	50331	50342	LSC
R. trifidus MK465682	p2,c	(TA)6	11	52590	52601	LSC
R. trifidus MK465682	p1,c	(T)11	10	52651	52661	LSC
R. trifidus MK465682	p1	(T)10	9	55573	55582	LSC
R. trifidus MK465682	p1	(T)14	13	56044	56057	LSC
R. trifidus MK465682	p1	(T)12	11	60676	60687	LSC
R. trifidus MK465682	p1	(T)13	12	64033	64045	LSC
R. trifidus MK465682	p1	(G)11	10	64260	64270	LSC
R. trifidus MK465682	p1	(T)12	11	67871	67882	LSC
R. trifidus MK465682	p1	(T)10	9	68551	68560	LSC
R. trifidus MK465682	p1	(A)12	11	69419	69430	LSC
R. trifidus MK465682	p1,c	(A)15	14	71317	71331	LSC
R. trifidus MK465682	p1,c	(A)10	9	71424	71433	LSC
R. trifidus MK465682	p1	(T)12	11	71580	71591	LSC
R. trifidus MK465682	p1	(T)11	10	72598	72608	LSC
R. trifidus MK465682	p1	(A)13	12	79056	79068	LSC
R. trifidus MK465682	p1	(T)14	13	81759	81772	LSC
R. trifidus MK465682	p1	(T)12	11	82270	82281	LSC
R. trifidus MK465682	p1	(A)10	9	83111	83120	LSC
R. trifidus MK465682	p1	(T)11	10	83815	83825	LSC
R. trifidus MK465682	p1	(T)10	9	84569	84578	LSC
R. trifidus MK465682	p1,c	(A)10	9	113537	113546	SSC
R. trifidus MK465682	p3,c	(TAA)5	14	113610	113624	SSC
R. trifidus MK465682	p1	(T)10	9	114878	114887	SSC
R. trifidus MK465682	p2	(AT)7	13	121025	121038	SSC
R. trifidus MK465682	p1,c	(T)10	9	121855	121864	SSC
R. trifidus MK465682	p1,c	(A)12	11	121905	121916	SSC
R. trifidus MK465682	p1	(T)13	12	122158	122170	SSC
R. trifidus MK465682	p1	(A)13	12	122777	122789	SSC
R. trifidus MK465682	p1	(T)10	9	125534	125543	SSC
R. trifidus MK465682	p1	(T)11	10	126612	126622	SSC
R. trifidus MK465682	p1	(T)10	9	127556	127565	SSC
R. trifidus MK465682	p1	(T)10	9	129197	129206	SSC
R. amabilis MN652918	p1	(A)10	9	3698	3707	LSC
R. amabilis MN652918	p1	(A)11	10	5651	5661	LSC
R. amabilis MN652918	p1	(C)10	9	6155	6164	LSC
R. amabilis MN652918	p1	(T)10	9	7138	7147	LSC
R. amabilis MN652918	p1	(A)11	10	7938	7948	LSC
R. amabilis MN652918	p1,c	(A)12	11	8737	8748	LSC
R. amabilis MN652918	p1,c	(A)11	10	8776	8786	LSC
R. amabilis MN652918	p1,c	(C)13	12	14150	14162	LSC
R. amabilis MN652918	p1,c	(T)10	9	14163	14172	LSC
R. amabilis MN652918	p1	(T)12	11	16078	16089	LSC
R. amabilis MN652918	p1	(T)11	10	18307	18317	LSC
R. amabilis MN652918	p1	(T)10	9	22758	22767	LSC
R. amabilis MN652918	p1	(T)10	9	26019	26028	LSC
R. amabilis MN652918	p1	(T)10	9	28604	28613	LSC
R. amabilis MN652918	p1	(T)10	9	36102	36111	LSC
R. amabilis MN652918	p2	(TA)6	11	37157	37168	LSC
R. amabilis MN652918	p1	(T)10	9	45332	45341	LSC
R. amabilis MN652918	p1	(A)10	9	45504	45513	LSC
R. amabilis MN652918	p2,c	(AT)6	11	47653	47664	LSC
R. amabilis MN652918	p2,c	(AT)6	11	47666	47677	LSC
R. amabilis MN652918	p1	(T)14	13	51058	51071	LSC
R. amabilis MN652918	p1	(T)10	9	54916	54925	LSC
R. amabilis MN652918	p1	(T)11	10	55399	55409	LSC
R. amabilis MN652918	p1	(T)15	14	59694	59708	LSC
R. amabilis MN652918	p1	(T)11	10	60821	60831	LSC
R. amabilis MN652918	p1	(T)11	10	63074	63084	LSC
R. amabilis MN652918	p1	(G)11	10	63301	63311	LSC
R. amabilis MN652918	p1	(T)10	9	65198	65207	LSC
R. amabilis MN652918	p1	(T)12	11	67389	67400	LSC
R. amabilis MN652918	p1	(T)13	12	67711	67723	LSC
R. amabilis MN652918	p1	(T)14	13	70656	70669	LSC
R. amabilis MN652918	p1	(A)11	10	75589	75599	LSC
R. amabilis MN652918	p1	(T)12	11	81360	81371	LSC
R. amabilis MN652918	p1,c	(A)10	9	82181	82190	LSC
R. amabilis MN652918	p1,c	(A)10	9	82255	82264	LSC
R. amabilis MN652918	p1	(T)10	9	82625	82634	LSC
R. amabilis MN652918	p1	(T)11	10	82881	82891	LSC
R. amabilis MN652918	p1	(T)12	11	83632	83643	LSC
R. amabilis MN652918	p1	(T)10	9	110524	110533	Irb
R. amabilis MN652918	p1	(A)10	9	119056	119065	SSC
R. amabilis MN652918	p1	(T)10	9	119451	119460	SSC
R. amabilis MN652918	p2	(AT)6	11	120292	120303	SSC
R. amabilis MN652918	p1	(T)14	13	121411	121424	SSC
R. amabilis MN652918	p1	(T)10	9	124795	124804	SSC
R. chingii MN885523	p1	(A)14	13	199	212	LSC
R. chingii MN885523	p1	(T)11	10	2262	2272	LSC
R. chingii MN885523	p1	(A)10	9	4366	4375	LSC
R. chingii MN885523	p1	(A)10	9	5712	5721	LSC
R. chingii MN885523	p1,c	(A)10	9	6166	6175	LSC
R. chingii MN885523	p1,c	(C)11	10	6215	6225	LSC
R. chingii MN885523	p1	(A)11	10	7038	7048	LSC
R. chingii MN885523	p1	(A)11	10	7869	7879	LSC
R. chingii MN885523	p1	(A)11	10	8330	8340	LSC
R. chingii MN885523	p1	(A)14	13	8650	8663	LSC
R. chingii MN885523	p1	(T)10	9	12252	12261	LSC
R. chingii MN885523	p1	(T)11	10	15855	15865	LSC
R. chingii MN885523	p1	(T)11	10	18077	18087	LSC
R. chingii MN885523	p1	(T)10	9	25802	25811	LSC
R. chingii MN885523	p1	(T)12	11	27164	27175	LSC
R. chingii MN885523	p1	(T)10	9	28308	28317	LSC
R. chingii MN885523	p1	(T)16	15	28957	28972	LSC
R. chingii MN885523	p1	(T)10	9	29934	29943	LSC
R. chingii MN885523	p1	(T)13	12	32536	32548	LSC
R. chingii MN885523	p1	(A)10	9	36197	36206	LSC
R. chingii MN885523	p1	(T)11	10	43883	43893	LSC
R. chingii MN885523	p1	(A)10	9	44891	44900	LSC
R. chingii MN885523	p1	(A)13	12	47099	47111	LSC
R. chingii MN885523	p1,c	(T)16	15	47492	47507	LSC
R. chingii MN885523	p1,c	(A)18	17	47511	47528	LSC
R. chingii MN885523	p1	(A)12	11	48088	48099	LSC
R. chingii MN885523	p1	(T)10	9	50083	50092	LSC
R. chingii MN885523	p1	(T)12	11	51538	51549	LSC
R. chingii MN885523	p1	(T)10	9	55417	55426	LSC
R. chingii MN885523	p1	(T)11	10	59886	59896	LSC
R. chingii MN885523	p1	(T)14	13	60493	60506	LSC
R. chingii MN885523	p1	(T)13	12	63874	63886	LSC
R. chingii MN885523	p1	(T)12	11	64632	64643	LSC
R. chingii MN885523	p1	(T)14	13	65015	65028	LSC
R. chingii MN885523	p1	(T)11	10	66233	66243	LSC
R. chingii MN885523	p1	(T)14	13	68292	68305	LSC
R. chingii MN885523	p1	(A)16	15	69157	69172	LSC
R. chingii MN885523	p1	(T)10	9	70339	70348	LSC
R. chingii MN885523	p1	(A)10	9	70711	70720	LSC
R. chingii MN885523	p1	(T)12	11	71321	71332	LSC
R. chingii MN885523	p1	(A)11	10	71522	71532	LSC
R. chingii MN885523	p1	(T)16	15	72342	72357	LSC
R. chingii MN885523	p1	(A)11	10	76283	76293	LSC
R. chingii MN885523	p1	(T)10	9	81518	81527	LSC
R. chingii MN885523	p1,c	(A)12	11	82865	82876	LSC
R. chingii MN885523	p1,c	(A)10	9	82941	82950	LSC
R. chingii MN885523	p1	(T)10	9	84330	84339	LSC
R. chingii MN885523	p1	(T)10	9	84902	84911	LSC
R. chingii MN885523	p1	(A)14	13	113270	113283	Irb
R. chingii MN885523	p2	(AT)7	13	120668	120681	SSC
R. chingii MN885523	p1	(A)10	9	121691	121700	SSC
R. chingii MN885523	p1	(T)14	13	121803	121816	SSC
R. chingii MN885523	p1	(A)10	9	122423	122432	SSC
R. chingii MN885523	p1	(T)10	9	125161	125170	SSC
R. chingii MN885523	p1	(T)12	11	128806	128817	SSC
R. chingii MN885523	p1	(T)10	9	129342	129351	SSC
R. chingii MN885523	p1	(A)10	9	155339	155348	Ira
R. cochinchinensis MN913339	p1	(A)14	13	199	212	LSC
R. cochinchinensis MN913339	p1	(T)11	10	2223	2233	LSC
R. cochinchinensis MN913339	p1,c	(A)15	14	4325	4339	LSC
R. cochinchinensis MN913339	p1,c	(A)11	10	4342	4352	LSC
R. cochinchinensis MN913339	p1	(T)10	9	5659	5668	LSC
R. cochinchinensis MN913339	p1	(A)12	11	7947	7958	LSC
R. cochinchinensis MN913339	p1	(A)10	9	8705	8714	LSC
R. cochinchinensis MN913339	p1	(T)16	15	12273	12288	LSC
R. cochinchinensis MN913339	p1	(T)10	9	14191	14200	LSC
R. cochinchinensis MN913339	p1	(T)12	11	16062	16073	LSC
R. cochinchinensis MN913339	p1	(T)11	10	18279	18289	LSC
R. cochinchinensis MN913339	p1	(T)10	9	25990	25999	LSC
R. cochinchinensis MN913339	p1	(T)10	9	30153	30162	LSC
R. cochinchinensis MN913339	p1	(T)13	12	32607	32619	LSC
R. cochinchinensis MN913339	p1	(T)10	9	32823	32832	LSC
R. cochinchinensis MN913339	p1	(A)10	9	45204	45213	LSC
R. cochinchinensis MN913339	p1	(A)12	11	48622	48633	LSC
R. cochinchinensis MN913339	p1	(A)10	9	50609	50618	LSC
R. cochinchinensis MN913339	p1	(T)11	10	52023	52033	LSC
R. cochinchinensis MN913339	p1	(T)10	9	55943	55952	LSC
R. cochinchinensis MN913339	p1	(T)10	9	56415	56424	LSC
R. cochinchinensis MN913339	p1	(T)10	9	60942	60951	LSC
R. cochinchinensis MN913339	p1	(G)10	9	64538	64547	LSC
R. cochinchinensis MN913339	p1	(T)10	9	66410	66419	LSC
R. cochinchinensis MN913339	p1	(A)13	12	66706	66718	LSC
R. cochinchinensis MN913339	p1	(T)10	9	68923	68932	LSC
R. cochinchinensis MN913339	p1	(A)11	10	69792	69802	LSC
R. cochinchinensis MN913339	p1	(T)11	10	70963	70973	LSC
R. cochinchinensis MN913339	p1	(T)11	10	71960	71970	LSC
R. cochinchinensis MN913339	p1	(T)12	11	72981	72992	LSC
R. cochinchinensis MN913339	p1	(A)11	10	79445	79455	LSC
R. cochinchinensis MN913339	p1,c	(A)10	9	83471	83480	LSC
R. cochinchinensis MN913339	p1,c	(A)12	11	83545	83556	LSC
R. cochinchinensis MN913339	p1	(T)10	9	84181	84190	LSC
R. cochinchinensis MN913339	p1	(T)12	11	84932	84943	LSC
R. cochinchinensis MN913339	p1	(A)10	9	111658	111667	SSC
R. cochinchinensis MN913339	p1	(A)10	9	115403	115412	SSC
R. cochinchinensis MN913339	p1	(A)14	13	116376	116389	SSC
R. cochinchinensis MN913339	p1	(A)10	9	122320	122329	SSC
R. cochinchinensis MN913339	p1	(A)10	9	122456	122465	SSC
R. cochinchinensis MN913339	p1	(T)12	11	122579	122590	SSC
R. cochinchinensis MN913339	p1	(T)10	9	125971	125980	SSC
R. cochinchinensis MN913339	p1	(T)12	11	129634	129645	SSC
R. ellipticus MT576935	p1	(A)10	9	199	208	LSC
R. ellipticus MT576935	p1	(T)11	10	2241	2251	LSC
R. ellipticus MT576935	p1	(A)12	11	4340	4351	LSC
R. ellipticus MT576935	p1	(A)10	9	4728	4737	LSC
R. ellipticus MT576935	p1	(T)11	10	4856	4866	LSC
R. ellipticus MT576935	p1	(T)11	10	8512	8522	LSC
R. ellipticus MT576935	p1	(A)12	11	8643	8654	LSC
R. ellipticus MT576935	p1	(T)10	9	15757	15766	LSC
R. ellipticus MT576935	p1	(T)11	10	17978	17988	LSC
R. ellipticus MT576935	p1	(T)10	9	22392	22401	LSC
R. ellipticus MT576935	p1	(T)10	9	25653	25662	LSC
R. ellipticus MT576935	p1	(T)10	9	32240	32249	LSC
R. ellipticus MT576935	p1	(T)12	11	32458	32469	LSC
R. ellipticus MT576935	p1,c	(A)10	9	36111	36120	LSC
R. ellipticus MT576935	p1,c	(T)13	12	36218	36230	LSC
R. ellipticus MT576935	p1	(A)10	9	44796	44805	LSC
R. ellipticus MT576935	p1	(T)10	9	44973	44982	LSC
R. ellipticus MT576935	p1	(A)10	9	48179	48188	LSC
R. ellipticus MT576935	p1	(T)11	10	55425	55435	LSC
R. ellipticus MT576935	p1	(T)10	9	55896	55905	LSC
R. ellipticus MT576935	p1	(T)17	16	60423	60439	LSC
R. ellipticus MT576935	p1	(T)10	9	63792	63801	LSC
R. ellipticus MT576935	p1	(G)10	9	64024	64033	LSC
R. ellipticus MT576935	p1,c	(T)10	9	69131	69140	LSC
R. ellipticus MT576935	p1,c	(A)10	9	69176	69185	LSC
R. ellipticus MT576935	p1	(T)10	9	70346	70355	LSC
R. ellipticus MT576935	p1	(A)10	9	76281	76290	LSC
R. ellipticus MT576935	p1	(A)10	9	78816	78825	LSC
R. ellipticus MT576935	p1	(T)12	11	81517	81528	LSC
R. ellipticus MT576935	p1,c	(T)12	11	82014	82025	LSC
R. ellipticus MT576935	p1,c	(T)10	9	82099	82108	LSC
R. ellipticus MT576935	p1,c	(A)11	10	82851	82861	LSC
R. ellipticus MT576935	p1,c	(A)10	9	82926	82935	LSC
R. ellipticus MT576935	p1	(T)12	11	83562	83573	LSC
R. ellipticus MT576935	p1	(T)10	9	84317	84326	LSC
R. ellipticus MT576935	p1	(T)13	12	99852	99864	IRa
R. ellipticus MT576935	p1	(T)10	9	100810	100819	SSC
R. ellipticus MT576935	p1,c	(A)10	9	113316	113325	SSC
R. ellipticus MT576935	p3,c	(TAA)5	14	113397	113411	SSC
R. ellipticus MT576935	p2	(AT)6	11	120766	120777	SSC
R. ellipticus MT576935	p1	(T)13	12	121870	121882	SSC
R. ellipticus MT576935	p1	(A)10	9	122483	122492	SSC
R. ellipticus MT576935	p1	(T)10	9	125236	125245	SSC
R. ellipticus MT576935	p1	(T)12	11	128905	128916	SSC
R. ellipticus MT576935	p1	(A)10	9	139963	139972	IRb
R. ellipticus MT576935	p1	(A)13	12	140918	140930	IRb
R. niveus MT576936	p1	(T)11	10	2251	2261	LSC
R. niveus MT576936	p1	(A)10	9	3741	3750	LSC
R. niveus MT576936	p1,c	(A)11	10	4353	4363	LSC
R. niveus MT576936	p1,c	(A)10	9	4365	4374	LSC
R. niveus MT576936	p1	(T)10	9	6513	6522	LSC
R. niveus MT576936	p1	(T)10	9	7132	7141	LSC
R. niveus MT576936	p1	(A)11	10	8713	8723	LSC
R. niveus MT576936	p1	(T)12	11	12327	12338	LSC
R. niveus MT576936	p1,c	(C)12	11	14240	14251	LSC
R. niveus MT576936	p1,c	(T)11	10	14252	14262	LSC
R. niveus MT576936	p1	(A)10	9	14396	14405	LSC
R. niveus MT576936	p1,c	(T)12	11	16133	16144	LSC
R. niveus MT576936	p1,c	(A)12	11	16155	16166	LSC
R. niveus MT576936	p1	(T)11	10	18366	18376	LSC
R. niveus MT576936	p1	(T)10	9	22817	22826	LSC
R. niveus MT576936	p1	(T)10	9	26078	26087	LSC
R. niveus MT576936	p1	(T)10	9	27440	27449	LSC
R. niveus MT576936	p1	(T)10	9	32032	32041	LSC
R. niveus MT576936	p1	(T)12	11	32710	32721	LSC
R. niveus MT576936	p1	(T)12	11	44369	44380	LSC
R. niveus MT576936	p1	(A)10	9	44727	44736	LSC
R. niveus MT576936	p1	(T)10	9	50101	50110	LSC
R. niveus MT576936	p1	(T)12	11	51551	51562	LSC
R. niveus MT576936	p1	(T)10	9	55447	55456	LSC
R. niveus MT576936	p1	(T)10	9	60263	60272	LSC
R. niveus MT576936	p1	(T)11	10	61356	61366	LSC
R. niveus MT576936	p1	(T)10	9	65719	65728	LSC
R. niveus MT576936	p1	(A)12	11	66016	66027	LSC
R. niveus MT576936	p1	(T)11	10	67902	67912	LSC
R. niveus MT576936	p1	(T)11	10	68233	68243	LSC
R. niveus MT576936	p1	(A)12	11	69102	69113	LSC
R. niveus MT576936	p1	(T)10	9	70274	70283	LSC
R. niveus MT576936	p1	(T)14	13	71275	71288	LSC
R. niveus MT576936	p1	(T)10	9	71990	71999	LSC
R. niveus MT576936	p1	(A)11	10	76200	76210	LSC
R. niveus MT576936	p1	(A)13	12	78752	78764	LSC
R. niveus MT576936	p1	(T)15	14	81474	81488	LSC
R. niveus MT576936	p1	(T)10	9	81974	81983	LSC
R. niveus MT576936	p1,c	(A)11	10	82818	82828	LSC
R. niveus MT576936	p1,c	(A)11	10	82893	82903	LSC
R. niveus MT576936	p1	(T)10	9	84286	84295	LSC
R. niveus MT576936	p1	(T)11	10	84847	84857	LSC
R. niveus MT576936	p1	(T)10	9	85178	85187	IRb
R. niveus MT576936	p1,c	(T)12	11	111177	111188	SSC
R. niveus MT576936	p1,c	(A)16	15	111205	111220	SSC
R. niveus MT576936	p1	(T)10	9	114823	114832	SSC
R. niveus MT576936	p1	(A)10	9	119726	119735	SSC
R. niveus MT576936	p1	(A)10	9	121833	121842	SSC
R. niveus MT576936	p1	(T)15	14	122077	122091	SSC
R. niveus MT576936	p1	(T)10	9	125451	125460	SSC
R. niveus MT576936	p1	(T)12	11	129120	129131	SSC
R. niveus MT576936	p1	(A)10	9	155935	155944	IRa
R. reflexus var. lanceolobus MT576937	p1	(A)14	13	199	212	LSC
R. reflexus var. lanceolobus MT576937	p1	(T)11	10	2223	2233	LSC
R. reflexus var. lanceolobus MT576937	p1,c	(A)15	14	4325	4339	LSC
R. reflexus var. lanceolobus MT576937	p1,c	(A)11	10	4342	4352	LSC
R. reflexus var. lanceolobus MT576937	p1	(T)10	9	5659	5668	LSC
R. reflexus var. lanceolobus MT576937	p1	(T)10	9	6514	6523	LSC
R. reflexus var. lanceolobus MT576937	p1	(A)12	11	7940	7951	LSC
R. reflexus var. lanceolobus MT576937	p1	(A)10	9	8698	8707	LSC
R. reflexus var. lanceolobus MT576937	p1	(T)16	15	12267	12282	LSC
R. reflexus var. lanceolobus MT576937	p1,c	(C)10	9	14176	14185	LSC
R. reflexus var. lanceolobus MT576937	p1,c	(T)10	9	14186	14195	LSC
R. reflexus var. lanceolobus MT576937	p1	(T)12	11	16057	16068	LSC
R. reflexus var. lanceolobus MT576937	p1	(T)11	10	18274	18284	LSC
R. reflexus var. lanceolobus MT576937	p1	(T)10	9	25985	25994	LSC
R. reflexus var. lanceolobus MT576937	p1	(T)10	9	27184	27193	LSC
R. reflexus var. lanceolobus MT576937	p1	(T)10	9	30150	30159	LSC
R. reflexus var. lanceolobus MT576937	p1	(T)14	13	32604	32617	LSC
R. reflexus var. lanceolobus MT576937	p1	(T)10	9	32821	32830	LSC
R. reflexus var. lanceolobus MT576937	p1	(A)10	9	45203	45212	LSC
R. reflexus var. lanceolobus MT576937	p1	(A)11	10	48621	48631	LSC
R. reflexus var. lanceolobus MT576937	p1	(A)10	9	50607	50616	LSC
R. reflexus var. lanceolobus MT576937	p1	(T)11	10	52021	52031	LSC
R. reflexus var. lanceolobus MT576937	p1	(A)11	10	53195	53205	LSC
R. reflexus var. lanceolobus MT576937	p1	(T)10	9	55941	55950	LSC
R. reflexus var. lanceolobus MT576937	p1	(T)10	9	56413	56422	LSC
R. reflexus var. lanceolobus MT576937	p1	(T)10	9	60940	60949	LSC
R. reflexus var. lanceolobus MT576937	p1	(G)10	9	64536	64545	LSC
R. reflexus var. lanceolobus MT576937	p1	(T)10	9	66408	66417	LSC
R. reflexus var. lanceolobus MT576937	p1	(A)13	12	66704	66716	LSC
R. reflexus var. lanceolobus MT576937	p1	(T)10	9	68921	68930	LSC
R. reflexus var. lanceolobus MT576937	p1,c	(T)10	9	69746	69755	LSC
R. reflexus var. lanceolobus MT576937	p1,c	(A)10	9	69791	69800	LSC
R. reflexus var. lanceolobus MT576937	p1	(T)11	10	70961	70971	LSC
R. reflexus var. lanceolobus MT576937	p1	(T)13	12	71958	71970	LSC
R. reflexus var. lanceolobus MT576937	p1	(T)13	12	72981	72993	LSC
R. reflexus var. lanceolobus MT576937	p1	(A)10	9	79446	79455	LSC
R. reflexus var. lanceolobus MT576937	p1	(T)10	9	82150	82159	LSC
R. reflexus var. lanceolobus MT576937	p1	(T)10	9	83334	83343	LSC
R. reflexus var. lanceolobus MT576937	p1,c	(A)10	9	83473	83482	LSC
R. reflexus var. lanceolobus MT576937	p1,c	(A)12	11	83547	83558	LSC
R. reflexus var. lanceolobus MT576937	p1	(T)10	9	84183	84192	LSC
R. reflexus var. lanceolobus MT576937	p1	(T)12	11	84934	84945	LSC
R. reflexus var. lanceolobus MT576937	p1	(A)10	9	111660	111669	SSC
R. reflexus var. lanceolobus MT576937	p1	(A)10	9	115406	115415	SSC
R. reflexus var. lanceolobus MT576937	p1	(A)10	9	122323	122332	SSC
R. reflexus var. lanceolobus MT576937	p1	(A)10	9	122459	122468	SSC
R. reflexus var. lanceolobus MT576937	p1	(T)12	11	122582	122593	SSC
R. reflexus var. lanceolobus MT576937	p1	(T)10	9	125974	125983	SSC
R. reflexus var. lanceolobus MT576937	p1	(T)12	11	129637	129648	SSC
R. lambertianus MT576938	p1	(A)12	11	199	210	LSC
R. lambertianus MT576938	p1	(T)11	10	2221	2231	LSC
R. lambertianus MT576938	p1	(A)16	15	4323	4338	LSC
R. lambertianus MT576938	p1	(T)10	9	4910	4919	LSC
R. lambertianus MT576938	p1	(T)12	11	5657	5668	LSC
R. lambertianus MT576938	p1	(C)10	9	6188	6197	LSC
R. lambertianus MT576938	p1	(A)14	13	7942	7955	LSC
R. lambertianus MT576938	p1	(A)11	10	8702	8712	LSC
R. lambertianus MT576938	p3	(TTA)6	17	10409	10426	LSC
R. lambertianus MT576938	p1	(T)16	15	12277	12292	LSC
R. lambertianus MT576938	p1,c	(C)10	9	14186	14195	LSC
R. lambertianus MT576938	p1,c	(T)10	9	14196	14205	LSC
R. lambertianus MT576938	p1	(T)11	10	16067	16077	LSC
R. lambertianus MT576938	p1	(T)11	10	18283	18293	LSC
R. lambertianus MT576938	p1	(T)10	9	22734	22743	LSC
R. lambertianus MT576938	p1	(T)10	9	25995	26004	LSC
R. lambertianus MT576938	p1	(T)10	9	27194	27203	LSC
R. lambertianus MT576938	p1	(G)10	9	29472	29481	LSC
R. lambertianus MT576938	p1	(T)10	9	30160	30169	LSC
R. lambertianus MT576938	p1	(T)13	12	32627	32639	LSC
R. lambertianus MT576938	p1	(T)10	9	32843	32852	LSC
R. lambertianus MT576938	p1	(A)10	9	45225	45234	LSC
R. lambertianus MT576938	p1	(A)12	11	48650	48661	LSC
R. lambertianus MT576938	p1	(A)10	9	50637	50646	LSC
R. lambertianus MT576938	p1	(T)11	10	52051	52061	LSC
R. lambertianus MT576938	p1	(T)10	9	55954	55963	LSC
R. lambertianus MT576938	p1	(T)10	9	56426	56435	LSC
R. lambertianus MT576938	p1	(T)10	9	60953	60962	LSC
R. lambertianus MT576938	p1	(T)10	9	62064	62073	LSC
R. lambertianus MT576938	p1	(G)11	10	64550	64560	LSC
R. lambertianus MT576938	p1	(T)10	9	66423	66432	LSC
R. lambertianus MT576938	p1	(A)14	13	66719	66732	LSC
R. lambertianus MT576938	p1	(T)10	9	68624	68633	LSC
R. lambertianus MT576938	p1	(T)10	9	68938	68947	LSC
R. lambertianus MT576938	p1	(A)13	12	69807	69819	LSC
R. lambertianus MT576938	p1	(T)11	10	70980	70990	LSC
R. lambertianus MT576938	p1	(T)12	11	71977	71988	LSC
R. lambertianus MT576938	p1	(T)11	10	72999	73009	LSC
R. lambertianus MT576938	p1	(A)10	9	76917	76926	LSC
R. lambertianus MT576938	p1	(T)10	9	82185	82194	LSC
R. lambertianus MT576938	p1,c	(A)10	9	83507	83516	LSC
R. lambertianus MT576938	p1,c	(A)11	10	83581	83591	LSC
R. lambertianus MT576938	p1	(T)10	9	84215	84224	LSC
R. lambertianus MT576938	p1	(T)12	11	84966	84977	LSC
R. lambertianus MT576938	p1	(A)10	9	111727	111736	SSC
R. lambertianus MT576938	p1	(T)10	9	115311	115320	SSC
R. lambertianus MT576938	p1	(A)10	9	115472	115481	SSC
R. lambertianus MT576938	p1	(A)10	9	122535	122544	SSC
R. lambertianus MT576938	p1	(T)13	12	122657	122669	SSC
R. lambertianus MT576938	p1	(T)10	9	126050	126059	SSC
R. lambertianus MT576938	p1	(T)12	11	129713	129724	SSC
R. columellaris MT576939	p1	(A)10	9	199	208	LSC
R. columellaris MT576939	p1	(T)11	10	2241	2251	LSC
R. columellaris MT576939	p1	(A)11	10	3731	3741	LSC
R. columellaris MT576939	p1	(A)14	13	4342	4355	LSC
R. columellaris MT576939	p1	(T)12	11	4861	4872	LSC
R. columellaris MT576939	p1	(T)14	13	8309	8322	LSC
R. columellaris MT576939	p1	(A)12	11	8443	8454	LSC
R. columellaris MT576939	p1	(C)10	9	13750	13759	LSC
R. columellaris MT576939	p1	(T)11	10	15595	15605	LSC
R. columellaris MT576939	p1	(T)11	10	17817	17827	LSC
R. columellaris MT576939	p1	(T)10	9	22231	22240	LSC
R. columellaris MT576939	p1	(T)10	9	25492	25501	LSC
R. columellaris MT576939	p1	(T)10	9	29656	29665	LSC
R. columellaris MT576939	p1	(T)12	11	32100	32111	LSC
R. columellaris MT576939	p1	(T)12	11	32320	32331	LSC
R. columellaris MT576939	p1	(A)12	11	35653	35664	LSC
R. columellaris MT576939	p1	(T)12	11	36093	36104	LSC
R. columellaris MT576939	p1	(A)10	9	36492	36501	LSC
R. columellaris MT576939	p1	(A)10	9	44688	44697	LSC
R. columellaris MT576939	p1	(T)11	10	44865	44875	LSC
R. columellaris MT576939	p1	(A)11	10	48025	48035	LSC
R. columellaris MT576939	p1	(T)11	10	55309	55319	LSC
R. columellaris MT576939	p1	(T)16	15	60321	60336	LSC
R. columellaris MT576939	p1	(T)10	9	64446	64455	LSC
R. columellaris MT576939	p1	(A)10	9	69074	69083	LSC
R. columellaris MT576939	p1	(T)10	9	70244	70253	LSC
R. columellaris MT576939	p1	(T)10	9	72268	72277	LSC
R. columellaris MT576939	p1	(A)11	10	78739	78749	LSC
R. columellaris MT576939	p1	(T)11	10	81452	81462	LSC
R. columellaris MT576939	p1	(T)14	13	81949	81962	LSC
R. columellaris MT576939	p1,c	(A)10	9	82782	82791	LSC
R. columellaris MT576939	p1,c	(A)11	10	82856	82866	LSC
R. columellaris MT576939	p1	(T)13	12	83493	83505	LSC
R. columellaris MT576939	p1	(T)10	9	84249	84258	LSC
R. columellaris MT576939	p1	(T)10	9	100720	100729	IRb
R. columellaris MT576939	p1,c	(A)10	9	113226	113235	SSC
R. columellaris MT576939	p3,c	(TAA)5	14	113307	113321	SSC
R. columellaris MT576939	p1	(T)10	9	119871	119880	SSC
R. columellaris MT576939	p2	(AT)6	11	120714	120725	SSC
R. columellaris MT576939	p1	(A)16	15	121565	121580	SSC
R. columellaris MT576939	p1	(T)11	10	121820	121830	SSC
R. columellaris MT576939	p1	(A)10	9	122431	122440	SSC
R. columellaris MT576939	p1	(T)10	9	125184	125193	SSC
R. columellaris MT576939	p1	(T)12	11	128844	128855	SSC
R. columellaris MT576939	p1	(A)10	9	139902	139911	IRa
R. ellipticus var. obcordatus MT576940	p1	(A)11	10	204	214	LSC
R. ellipticus var. obcordatus MT576940	p1	(T)11	10	2248	2258	LSC
R. ellipticus var. obcordatus MT576940	p1	(A)11	10	4789	4799	LSC
R. ellipticus var. obcordatus MT576940	p1	(T)14	13	4918	4931	LSC
R. ellipticus var. obcordatus MT576940	p1	(A)10	9	6134	6143	LSC
R. ellipticus var. obcordatus MT576940	p1	(T)12	11	8616	8627	LSC
R. ellipticus var. obcordatus MT576940	p1	(A)11	10	8748	8758	LSC
R. ellipticus var. obcordatus MT576940	p1,c	(C)11	10	14025	14035	LSC
R. ellipticus var. obcordatus MT576940	p1,c	(T)12	11	14036	14047	LSC
R. ellipticus var. obcordatus MT576940	p1	(T)13	12	15901	15913	LSC
R. ellipticus var. obcordatus MT576940	p1	(T)11	10	18125	18135	LSC
R. ellipticus var. obcordatus MT576940	p1	(T)10	9	25809	25818	LSC
R. ellipticus var. obcordatus MT576940	p1	(T)14	13	32589	32602	LSC
R. ellipticus var. obcordatus MT576940	p1	(A)13	12	35962	35974	LSC
R. ellipticus var. obcordatus MT576940	p1	(A)10	9	45000	45009	LSC
R. ellipticus var. obcordatus MT576940	p1	(T)10	9	45177	45186	LSC
R. ellipticus var. obcordatus MT576940	p1	(A)13	12	48329	48341	LSC
R. ellipticus var. obcordatus MT576940	p1	(T)10	9	55598	55607	LSC
R. ellipticus var. obcordatus MT576940	p1	(T)10	9	56068	56077	LSC
R. ellipticus var. obcordatus MT576940	p1	(T)11	10	60601	60611	LSC
R. ellipticus var. obcordatus MT576940	p1	(T)10	9	61695	61704	LSC
R. ellipticus var. obcordatus MT576940	p1	(T)10	9	63967	63976	LSC
R. ellipticus var. obcordatus MT576940	p1	(A)10	9	69343	69352	LSC
R. ellipticus var. obcordatus MT576940	p1	(T)10	9	70513	70522	LSC
R. ellipticus var. obcordatus MT576940	p1	(T)13	12	71503	71515	LSC
R. ellipticus var. obcordatus MT576940	p1	(A)11	10	76438	76448	LSC
R. ellipticus var. obcordatus MT576940	p1	(T)13	12	81682	81694	LSC
R. ellipticus var. obcordatus MT576940	p1	(T)10	9	82875	82884	LSC
R. ellipticus var. obcordatus MT576940	p1,c	(A)10	9	83014	83023	LSC
R. ellipticus var. obcordatus MT576940	p1,c	(A)11	10	83088	83098	LSC
R. ellipticus var. obcordatus MT576940	p1	(A)10	9	83638	83647	LSC
R. ellipticus var. obcordatus MT576940	p1	(T)10	9	84478	84487	LSC
R. ellipticus var. obcordatus MT576940	p1	(T)10	9	100014	100023	IRb
R. ellipticus var. obcordatus MT576940	p1	(T)10	9	100928	100937	IRb
R. ellipticus var. obcordatus MT576940	p1	(T)10	9	120066	120075	SSC
R. ellipticus var. obcordatus MT576940	p2	(AT)6	11	120903	120914	SSC
R. ellipticus var. obcordatus MT576940	p1	(A)10	9	121779	121788	SSC
R. ellipticus var. obcordatus MT576940	p1	(T)13	12	122022	122034	SSC
R. ellipticus var. obcordatus MT576940	p1	(A)11	10	122635	122645	SSC
R. ellipticus var. obcordatus MT576940	p1	(T)10	9	125389	125398	SSC
R. ellipticus var. obcordatus MT576940	p1	(T)12	11	129058	129069	SSC
R. ellipticus var. obcordatus MT576940	p1	(A)10	9	140111	140120	IRa
R. ellipticus var. obcordatus MT576940	p1	(A)10	9	141025	141034	IRa
R. wallichianus MT576941	p1	(T)11	10	2240	2250	LSC
R. wallichianus MT576941	p1	(A)12	11	4339	4350	LSC
R. wallichianus MT576941	p1	(A)12	11	4727	4738	LSC
R. wallichianus MT576941	p1	(T)12	11	4857	4868	LSC
R. wallichianus MT576941	p1	(T)10	9	6456	6465	LSC
R. wallichianus MT576941	p1	(T)11	10	8535	8545	LSC
R. wallichianus MT576941	p1	(A)10	9	8666	8675	LSC
R. wallichianus MT576941	p1	(C)11	10	14010	14020	LSC
R. wallichianus MT576941	p1	(T)12	11	15856	15867	LSC
R. wallichianus MT576941	p1	(T)11	10	18079	18089	LSC
R. wallichianus MT576941	p1	(T)10	9	22498	22507	LSC
R. wallichianus MT576941	p1	(T)10	9	25759	25768	LSC
R. wallichianus MT576941	p1	(T)10	9	28301	28310	LSC
R. wallichianus MT576941	p1	(T)10	9	29919	29928	LSC
R. wallichianus MT576941	p1	(T)13	12	32580	32592	LSC
R. wallichianus MT576941	p1	(A)10	9	35915	35924	LSC
R. wallichianus MT576941	p1	(T)12	11	36348	36359	LSC
R. wallichianus MT576941	p1	(A)10	9	44946	44955	LSC
R. wallichianus MT576941	p1	(T)10	9	45123	45132	LSC
R. wallichianus MT576941	p1	(A)11	10	48311	48321	LSC
R. wallichianus MT576941	p1	(T)11	10	55569	55579	LSC
R. wallichianus MT576941	p1	(T)13	12	60566	60578	LSC
R. wallichianus MT576941	p1	(T)10	9	63932	63941	LSC
R. wallichianus MT576941	p1	(T)10	9	68461	68470	LSC
R. wallichianus MT576941	p1	(A)10	9	69330	69339	LSC
R. wallichianus MT576941	p1	(T)10	9	70500	70509	LSC
R. wallichianus MT576941	p1	(A)11	10	76436	76446	LSC
R. wallichianus MT576941	p1	(A)11	10	78972	78982	LSC
R. wallichianus MT576941	p1	(T)10	9	81684	81693	LSC
R. wallichianus MT576941	p1	(T)10	9	82180	82189	LSC
R. wallichianus MT576941	p1,c	(A)11	10	83014	83024	LSC
R. wallichianus MT576941	p1,c	(A)10	9	83089	83098	LSC
R. wallichianus MT576941	p1	(T)11	10	83725	83735	LSC
R. wallichianus MT576941	p1	(T)10	9	84479	84488	LSC
R. wallichianus MT576941	p1	(T)10	9	100014	100023	Irb
R. wallichianus MT576941	p1	(T)10	9	100951	100960	Irb
R. wallichianus MT576941	p1,c	(A)11	10	113456	113466	SSC
R. wallichianus MT576941	p3,c	(TAA)5	14	113546	113560	SSC
R. wallichianus MT576941	p1	(A)15	14	115872	115886	SSC
R. wallichianus MT576941	p1	(T)17	16	120091	120107	SSC
R. wallichianus MT576941	p2	(AT)6	11	120931	120942	SSC
R. wallichianus MT576941	p1	(A)10	9	121793	121802	SSC
R. wallichianus MT576941	p1	(T)11	10	122042	122052	SSC
R. wallichianus MT576941	p1	(A)11	10	122653	122663	SSC
R. wallichianus MT576941	p1	(T)10	9	125407	125416	SSC
R. wallichianus MT576941	p1	(T)12	11	129076	129087	SSC
R. wallichianus MT576941	p1	(A)10	9	140134	140143	Ira
R. wallichianus MT576941	p1	(A)10	9	141071	141080	Ira
R. xanthoneurus MT576942	p1	(A)11	10	199	209	LSC
R. xanthoneurus MT576942	p1	(T)11	10	2220	2230	LSC
R. xanthoneurus MT576942	p1	(A)15	14	4322	4336	LSC
R. xanthoneurus MT576942	p1	(T)10	9	6508	6517	LSC
R. xanthoneurus MT576942	p1	(A)12	11	7947	7958	LSC
R. xanthoneurus MT576942	p1	(A)10	9	8705	8714	LSC
R. xanthoneurus MT576942	p1	(T)17	16	12291	12307	LSC
R. xanthoneurus MT576942	p1	(T)11	10	16080	16090	LSC
R. xanthoneurus MT576942	p1	(T)11	10	18296	18306	LSC
R. xanthoneurus MT576942	p1	(T)10	9	26007	26016	LSC
R. xanthoneurus MT576942	p1	(A)10	9	26921	26930	LSC
R. xanthoneurus MT576942	p1	(T)10	9	27206	27215	LSC
R. xanthoneurus MT576942	p1	(T)12	11	32624	32635	LSC
R. xanthoneurus MT576942	p1	(T)11	10	32839	32849	LSC
R. xanthoneurus MT576942	p1	(A)10	9	45222	45231	LSC
R. xanthoneurus MT576942	p1	(A)12	11	48640	48651	LSC
R. xanthoneurus MT576942	p1	(A)10	9	50627	50636	LSC
R. xanthoneurus MT576942	p1	(T)11	10	52041	52051	LSC
R. xanthoneurus MT576942	p1	(T)10	9	55944	55953	LSC
R. xanthoneurus MT576942	p1	(T)10	9	56416	56425	LSC
R. xanthoneurus MT576942	p1	(T)10	9	60943	60952	LSC
R. xanthoneurus MT576942	p1	(A)10	9	61892	61901	LSC
R. xanthoneurus MT576942	p1	(T)10	9	64314	64323	LSC
R. xanthoneurus MT576942	p1	(T)10	9	66411	66420	LSC
R. xanthoneurus MT576942	p1	(A)13	12	66707	66719	LSC
R. xanthoneurus MT576942	p1	(T)11	10	68924	68934	LSC
R. xanthoneurus MT576942	p1	(A)12	11	69794	69805	LSC
R. xanthoneurus MT576942	p1	(T)11	10	70966	70976	LSC
R. xanthoneurus MT576942	p1	(T)17	16	71963	71979	LSC
R. xanthoneurus MT576942	p1	(A)10	9	72777	72786	LSC
R. xanthoneurus MT576942	p1,c	(A)10	9	79462	79471	LSC
R. xanthoneurus MT576942	p1,c	(A)10	9	79473	79482	LSC
R. xanthoneurus MT576942	p1	(T)10	9	81659	81668	LSC
R. xanthoneurus MT576942	p1	(T)10	9	82179	82188	LSC
R. xanthoneurus MT576942	p1,c	(A)10	9	83501	83510	LSC
R. xanthoneurus MT576942	p1,c	(A)10	9	83575	83584	LSC
R. xanthoneurus MT576942	p1	(T)10	9	84226	84235	LSC
R. xanthoneurus MT576942	p1	(T)12	11	84977	84988	LSC
R. xanthoneurus MT576942	p1	(A)10	9	111715	111724	SSC
R. xanthoneurus MT576942	p1	(A)10	9	115459	115468	SSC
R. xanthoneurus MT576942	p1	(A)10	9	122382	122391	SSC
R. xanthoneurus MT576942	p1	(A)10	9	122518	122527	SSC
R. xanthoneurus MT576942	p1	(T)14	13	122640	122653	SSC
R. xanthoneurus MT576942	p1	(T)10	9	126034	126043	SSC
R. xanthoneurus MT576942	p1	(T)12	11	129697	129708	SSC
R. ichangensis MT576943	p1	(A)11	10	199	209	LSC
R. ichangensis MT576943	p1	(T)11	10	2220	2230	LSC
R. ichangensis MT576943	p1,c	(A)20	19	4322	4341	LSC
R. ichangensis MT576943	p1,c	(A)10	9	4344	4353	LSC
R. ichangensis MT576943	p1	(T)10	9	6514	6523	LSC
R. ichangensis MT576943	p3	(ATA)5	14	7642	7656	LSC
R. ichangensis MT576943	p1	(A)13	12	7949	7961	LSC
R. ichangensis MT576943	p1	(A)12	11	8708	8719	LSC
R. ichangensis MT576943	p1	(T)11	10	10413	10423	LSC
R. ichangensis MT576943	p1	(T)15	14	12284	12298	LSC
R. ichangensis MT576943	p1,c	(C)12	11	14192	14203	LSC
R. ichangensis MT576943	p1,c	(T)11	10	14204	14214	LSC
R. ichangensis MT576943	p1	(T)13	12	16076	16088	LSC
R. ichangensis MT576943	p1	(T)11	10	18294	18304	LSC
R. ichangensis MT576943	p1	(T)10	9	26005	26014	LSC
R. ichangensis MT576943	p1	(T)10	9	27204	27213	LSC
R. ichangensis MT576943	p1	(T)12	11	32621	32632	LSC
R. ichangensis MT576943	p1	(T)10	9	32836	32845	LSC
R. ichangensis MT576943	p1	(A)10	9	47433	47442	LSC
R. ichangensis MT576943	p1	(A)12	11	48649	48660	LSC
R. ichangensis MT576943	p1	(A)10	9	50636	50645	LSC
R. ichangensis MT576943	p1	(T)10	9	52050	52059	LSC
R. ichangensis MT576943	p1	(T)10	9	55962	55971	LSC
R. ichangensis MT576943	p1	(T)10	9	56434	56443	LSC
R. ichangensis MT576943	p1	(A)10	9	60750	60759	LSC
R. ichangensis MT576943	p1	(T)10	9	60961	60970	LSC
R. ichangensis MT576943	p1	(T)10	9	62072	62081	LSC
R. ichangensis MT576943	p1	(T)10	9	66429	66438	LSC
R. ichangensis MT576943	p1	(A)13	12	66725	66737	LSC
R. ichangensis MT576943	p1	(T)10	9	68629	68638	LSC
R. ichangensis MT576943	p1	(T)10	9	68943	68952	LSC
R. ichangensis MT576943	p1,c	(T)10	9	69768	69777	LSC
R. ichangensis MT576943	p1,c	(A)11	10	69813	69823	LSC
R. ichangensis MT576943	p1	(T)11	10	70985	70995	LSC
R. ichangensis MT576943	p1	(T)15	14	71982	71996	LSC
R. ichangensis MT576943	p1	(T)13	12	73009	73021	LSC
R. ichangensis MT576943	p1	(T)10	9	82197	82206	LSC
R. ichangensis MT576943	p1,c	(A)10	9	83519	83528	LSC
R. ichangensis MT576943	p1,c	(A)12	11	83593	83604	LSC
R. ichangensis MT576943	p1	(T)10	9	84229	84238	LSC
R. ichangensis MT576943	p1	(T)12	11	84980	84991	LSC
R. ichangensis MT576943	p1	(A)10	9	111724	111733	SSC
R. ichangensis MT576943	p1	(T)10	9	115308	115317	SSC
R. ichangensis MT576943	p1	(A)10	9	115469	115478	SSC
R. ichangensis MT576943	p1	(A)11	10	122392	122402	SSC
R. ichangensis MT576943	p1	(A)10	9	122529	122538	SSC
R. ichangensis MT576943	p1	(T)13	12	122652	122664	SSC
R. ichangensis MT576943	p1	(T)10	9	126045	126054	SSC
R. ichangensis MT576943	p1	(T)12	11	129708	129719	SSC
R. pentagonus MT576944	p1	(T)11	10	2225	2235	LSC
R. pentagonus MT576944	p1	(A)10	9	4339	4348	LSC
R. pentagonus MT576944	p1	(A)10	9	6213	6222	LSC
R. pentagonus MT576944	p1	(A)11	10	7991	8001	LSC
R. pentagonus MT576944	p1	(A)10	9	8751	8760	LSC
R. pentagonus MT576944	p1	(T)14	13	12333	12346	LSC
R. pentagonus MT576944	p1	(C)10	9	14238	14247	LSC
R. pentagonus MT576944	p1	(T)10	9	16117	16126	LSC
R. pentagonus MT576944	p1	(T)11	10	18338	18348	LSC
R. pentagonus MT576944	p1	(T)11	10	22796	22806	LSC
R. pentagonus MT576944	p1	(T)10	9	26058	26067	LSC
R. pentagonus MT576944	p1	(T)14	13	30055	30068	LSC
R. pentagonus MT576944	p1	(T)12	11	32517	32528	LSC
R. pentagonus MT576944	p1	(A)10	9	45161	45170	LSC
R. pentagonus MT576944	p1	(A)12	11	48582	48593	LSC
R. pentagonus MT576944	p1	(T)14	13	51995	52008	LSC
R. pentagonus MT576944	p1	(T)10	9	55872	55881	LSC
R. pentagonus MT576944	p1	(T)11	10	60959	60969	LSC
R. pentagonus MT576944	p1	(T)10	9	62080	62089	LSC
R. pentagonus MT576944	p1	(G)11	10	64579	64589	LSC
R. pentagonus MT576944	p1	(A)11	10	66779	66789	LSC
R. pentagonus MT576944	p1	(T)11	10	68706	68716	LSC
R. pentagonus MT576944	p1	(T)11	10	69027	69037	LSC
R. pentagonus MT576944	p1,c	(A)10	9	69812	69821	LSC
R. pentagonus MT576944	p1,c	(A)18	17	69897	69914	LSC
R. pentagonus MT576944	p1	(T)13	12	72065	72077	LSC
R. pentagonus MT576944	p1	(T)10	9	72786	72795	LSC
R. pentagonus MT576944	p1	(T)10	9	73091	73100	LSC
R. pentagonus MT576944	p1,c	(A)10	9	79535	79544	LSC
R. pentagonus MT576944	p1,c	(A)12	11	79546	79557	LSC
R. pentagonus MT576944	p1	(T)13	12	82745	82757	LSC
R. pentagonus MT576944	p1,c	(A)10	9	83583	83592	LSC
R. pentagonus MT576944	p1,c	(A)10	9	83657	83666	LSC
R. pentagonus MT576944	p1	(T)12	11	85040	85051	LSC
R. pentagonus MT576944	p1	(T)10	9	115355	115364	SSC
R. pentagonus MT576944	p1	(T)10	9	115709	115718	SSC
R. pentagonus MT576944	p1	(A)11	10	115877	115887	SSC
R. pentagonus MT576944	p1	(A)11	10	122395	122405	SSC
R. pentagonus MT576944	p1	(T)11	10	122644	122654	SSC
R. pentagonus MT576944	p1	(T)10	9	126044	126053	SSC
R. pentagonus MT576944	p1	(T)12	11	129692	129703	SSC
R. peltatus MT576945	p1	(A)13	12	215	227	LSC
R. peltatus MT576945	p1	(T)11	10	2251	2261	LSC
R. peltatus MT576945	p1	(A)10	9	3741	3750	LSC
R. peltatus MT576945	p1	(A)13	12	4015	4027	LSC
R. peltatus MT576945	p1	(A)10	9	4351	4360	LSC
R. peltatus MT576945	p1	(A)11	10	4783	4793	LSC
R. peltatus MT576945	p1	(T)10	9	4934	4943	LSC
R. peltatus MT576945	p1	(A)10	9	5650	5659	LSC
R. peltatus MT576945	p1	(A)10	9	6105	6114	LSC
R. peltatus MT576945	p1	(T)10	9	6502	6511	LSC
R. peltatus MT576945	p1	(A)11	10	8022	8032	LSC
R. peltatus MT576945	p1,c	(T)11	10	8660	8670	LSC
R. peltatus MT576945	p1,c	(A)10	9	8767	8776	LSC
R. peltatus MT576945	p1,c	(A)15	14	8786	8800	LSC
R. peltatus MT576945	p1	(T)11	10	14106	14116	LSC
R. peltatus MT576945	p1	(T)13	12	15987	15999	LSC
R. peltatus MT576945	p1	(T)11	10	18212	18222	LSC
R. peltatus MT576945	p1	(T)10	9	22657	22666	LSC
R. peltatus MT576945	p1	(T)10	9	25918	25927	LSC
R. peltatus MT576945	p1,c	(T)10	9	27283	27292	LSC
R. peltatus MT576945	p1,c	(T)12	11	27392	27403	LSC
R. peltatus MT576945	p1	(T)10	9	28477	28486	LSC
R. peltatus MT576945	p1	(G)13	12	29388	29400	LSC
R. peltatus MT576945	p1	(T)10	9	32184	32193	LSC
R. peltatus MT576945	p1	(T)10	9	32794	32803	LSC
R. peltatus MT576945	p2	(TA)6	11	37193	37204	LSC
R. peltatus MT576945	p1	(T)11	10	44239	44249	LSC
R. peltatus MT576945	p1	(A)10	9	48183	48192	LSC
R. peltatus MT576945	p1,c	(T)10	9	50440	50449	LSC
R. peltatus MT576945	p1,c	(A)14	13	50475	50488	LSC
R. peltatus MT576945	p1	(T)10	9	51914	51923	LSC
R. peltatus MT576945	p1,c	(T)10	9	55792	55801	LSC
R. peltatus MT576945	p1,c	(T)10	9	55865	55874	LSC
R. peltatus MT576945	p1	(T)10	9	56263	56272	LSC
R. peltatus MT576945	p1	(T)13	12	60824	60836	LSC
R. peltatus MT576945	p1	(T)15	14	64191	64205	LSC
R. peltatus MT576945	p1	(T)10	9	67736	67745	LSC
R. peltatus MT576945	p1	(T)10	9	68425	68434	LSC
R. peltatus MT576945	p1	(A)10	9	69294	69303	LSC
R. peltatus MT576945	p1	(T)11	10	70470	70480	LSC
R. peltatus MT576945	p1	(T)10	9	71459	71468	LSC
R. peltatus MT576945	p1	(A)10	9	76379	76388	LSC
R. peltatus MT576945	p1	(A)10	9	78921	78930	LSC
R. peltatus MT576945	p1	(T)11	10	81109	81119	LSC
R. peltatus MT576945	p1	(T)10	9	81637	81646	LSC
R. peltatus MT576945	p1,c	(A)11	10	82970	82980	LSC
R. peltatus MT576945	p1,c	(A)13	12	83043	83055	LSC
R. peltatus MT576945	p1	(T)10	9	84420	84429	LSC
R. peltatus MT576945	p1	(T)11	10	100860	100870	Irb
R. peltatus MT576945	p1	(A)17	16	113345	113361	SSC
R. peltatus MT576945	p1	(T)10	9	115060	115069	SSC
R. peltatus MT576945	p2	(AT)6	11	120855	120866	SSC
R. peltatus MT576945	p1	(T)14	13	121970	121983	SSC
R. peltatus MT576945	p1	(A)12	11	122598	122609	SSC
R. peltatus MT576945	p1	(T)10	9	125346	125355	SSC
R. peltatus MT576945	p1	(T)11	10	127611	127621	SSC
R. peltatus MT576945	p1	(T)18	17	129015	129032	SSC
R. peltatus MT576945	p1	(A)11	10	140042	140052	Ira
R. xanthocarpus MT576946	p1	(A)10	9	145	154	LSC
R. xanthocarpus MT576946	p1	(T)11	10	2250	2260	LSC
R. xanthocarpus MT576946	p1	(A)10	9	3740	3749	LSC
R. xanthocarpus MT576946	p1	(A)10	9	4358	4367	LSC
R. xanthocarpus MT576946	p1	(T)10	9	5271	5280	LSC
R. xanthocarpus MT576946	p1	(T)10	9	12364	12373	LSC
R. xanthocarpus MT576946	p1	(A)11	10	15980	15990	LSC
R. xanthocarpus MT576946	p1	(T)12	11	18144	18155	LSC
R. xanthocarpus MT576946	p1	(T)10	9	18676	18685	LSC
R. xanthocarpus MT576946	p1	(T)10	9	25845	25854	LSC
R. xanthocarpus MT576946	p1	(T)10	9	27207	27216	LSC
R. xanthocarpus MT576946	p1	(T)11	10	29983	29993	LSC
R. xanthocarpus MT576946	p1	(T)12	11	32425	32436	LSC
R. xanthocarpus MT576946	p1	(A)10	9	36325	36334	LSC
R. xanthocarpus MT576946	p1	(A)11	10	47293	47303	LSC
R. xanthocarpus MT576946	p1	(A)15	14	47467	47481	LSC
R. xanthocarpus MT576946	p1	(A)13	12	48431	48443	LSC
R. xanthocarpus MT576946	p1	(G)11	10	48759	48769	LSC
R. xanthocarpus MT576946	p1,c	(T)12	11	50364	50375	LSC
R. xanthocarpus MT576946	p2,c	(AT)7	13	50406	50419	LSC
R. xanthocarpus MT576946	p1	(T)11	10	51819	51829	LSC
R. xanthocarpus MT576946	p2	(TA)6	11	52783	52794	LSC
R. xanthocarpus MT576946	p1	(T)10	9	55781	55790	LSC
R. xanthocarpus MT576946	p1	(T)11	10	56229	56239	LSC
R. xanthocarpus MT576946	p1	(T)11	10	60773	60783	LSC
R. xanthocarpus MT576946	p1	(T)14	13	64146	64159	LSC
R. xanthocarpus MT576946	p1	(T)13	12	65306	65318	LSC
R. xanthocarpus MT576946	p1	(T)14	13	68456	68469	LSC
R. xanthocarpus MT576946	p1	(T)13	12	68779	68791	LSC
R. xanthocarpus MT576946	p1	(A)12	11	69648	69659	LSC
R. xanthocarpus MT576946	p1	(T)10	9	71821	71830	LSC
R. xanthocarpus MT576946	p2	(AT)6	11	73511	73522	LSC
R. xanthocarpus MT576946	p1	(A)15	14	76738	76752	LSC
R. xanthocarpus MT576946	p1	(A)12	11	79262	79273	LSC
R. xanthocarpus MT576946	p1	(T)17	16	82463	82479	LSC
R. xanthocarpus MT576946	p1,c	(A)10	9	83302	83311	LSC
R. xanthocarpus MT576946	p1,c	(A)10	9	83376	83385	LSC
R. xanthocarpus MT576946	p1	(T)10	9	84752	84761	LSC
R. xanthocarpus MT576946	p1	(T)10	9	101206	101215	Irb
R. xanthocarpus MT576946	p1	(A)10	9	111498	111507	SSC
R. xanthocarpus MT576946	p1	(A)10	9	113744	113753	SSC
R. xanthocarpus MT576946	p1	(T)10	9	115089	115098	SSC
R. xanthocarpus MT576946	p1	(T)11	10	122390	122400	SSC
R. xanthocarpus MT576946	p1	(A)10	9	123008	123017	SSC
R. xanthocarpus MT576946	p1	(T)10	9	125792	125801	SSC
R. xanthocarpus MT576946	p1	(T)12	11	129452	129463	SSC
R. xanthocarpus MT576946	p1	(A)10	9	140475	140484	Ira
R. innominatus MT576947	p1	(T)11	10	2249	2259	LSC
R. innominatus MT576947	p1	(A)10	9	3739	3748	LSC
R. innominatus MT576947	p1,c	(A)10	9	4351	4360	LSC
R. innominatus MT576947	p1,c	(A)10	9	4363	4372	LSC
R. innominatus MT576947	p1	(T)10	9	4921	4930	LSC
R. innominatus MT576947	p1	(C)12	11	6207	6218	LSC
R. innominatus MT576947	p1	(A)11	10	7980	7990	LSC
R. innominatus MT576947	p1	(T)13	12	12341	12353	LSC
R. innominatus MT576947	p1	(T)10	9	14116	14125	LSC
R. innominatus MT576947	p1	(A)10	9	14259	14268	LSC
R. innominatus MT576947	p1,c	(T)14	13	15993	16006	LSC
R. innominatus MT576947	p1,c	(A)14	13	16017	16030	LSC
R. innominatus MT576947	p1	(T)11	10	18230	18240	LSC
R. innominatus MT576947	p1	(T)10	9	25935	25944	LSC
R. innominatus MT576947	p1	(T)10	9	27296	27305	LSC
R. innominatus MT576947	p1	(T)11	10	32550	32560	LSC
R. innominatus MT576947	p1	(T)11	10	44176	44186	LSC
R. innominatus MT576947	p1	(A)12	11	44533	44544	LSC
R. innominatus MT576947	p1	(T)11	10	49952	49962	LSC
R. innominatus MT576947	p1	(T)12	11	51404	51415	LSC
R. innominatus MT576947	p1	(T)10	9	55331	55340	LSC
R. innominatus MT576947	p1	(T)10	9	60147	60156	LSC
R. innominatus MT576947	p1	(T)10	9	61240	61249	LSC
R. innominatus MT576947	p1	(T)10	9	63509	63518	LSC
R. innominatus MT576947	p1	(T)10	9	65610	65619	LSC
R. innominatus MT576947	p1	(A)15	14	65907	65921	LSC
R. innominatus MT576947	p1	(T)11	10	67795	67805	LSC
R. innominatus MT576947	p1	(T)11	10	68116	68126	LSC
R. innominatus MT576947	p1,c	(T)10	9	68941	68950	LSC
R. innominatus MT576947	p1,c	(A)11	10	68986	68996	LSC
R. innominatus MT576947	p1	(T)11	10	70157	70167	LSC
R. innominatus MT576947	p1	(T)12	11	71159	71170	LSC
R. innominatus MT576947	p1	(T)11	10	72171	72181	LSC
R. innominatus MT576947	p1	(A)10	9	76083	76092	LSC
R. innominatus MT576947	p1	(A)11	10	78634	78644	LSC
R. innominatus MT576947	p1	(T)13	12	81343	81355	LSC
R. innominatus MT576947	p1	(T)13	12	81841	81853	LSC
R. innominatus MT576947	p1	(A)10	9	82680	82689	LSC
R. innominatus MT576947	p1	(T)10	9	84145	84154	LSC
R. innominatus MT576947	p1	(T)17	16	84706	84722	LSC
R. innominatus MT576947	p1	(T)10	9	114455	114464	SSC
R. innominatus MT576947	p1	(A)10	9	119283	119292	SSC
R. innominatus MT576947	p1	(A)10	9	121388	121397	SSC
R. innominatus MT576947	p1	(T)10	9	121634	121643	SSC
R. innominatus MT576947	p1	(T)10	9	125004	125013	SSC
R. innominatus MT576947	p1	(T)12	11	128673	128684	SSC
R. tsangii MT576948	p1	(A)10	9	1902	1911	LSC
R. tsangii MT576948	p1	(T)11	10	2221	2231	LSC
R. tsangii MT576948	p1	(A)10	9	3710	3719	LSC
R. tsangii MT576948	p1	(A)11	10	4327	4337	LSC
R. tsangii MT576948	p1	(T)11	10	4883	4893	LSC
R. tsangii MT576948	p1	(T)10	9	5624	5633	LSC
R. tsangii MT576948	p1	(C)10	9	6159	6168	LSC
R. tsangii MT576948	p1	(A)10	9	7963	7972	LSC
R. tsangii MT576948	p1	(T)12	11	8608	8619	LSC
R. tsangii MT576948	p1,c	(A)11	10	8728	8738	LSC
R. tsangii MT576948	p1,c	(A)12	11	8776	8787	LSC
R. tsangii MT576948	p1	(T)11	10	12414	12424	LSC
R. tsangii MT576948	p1,c	(C)11	10	14137	14147	LSC
R. tsangii MT576948	p1,c	(T)10	9	14148	14157	LSC
R. tsangii MT576948	p1,c	(T)10	9	15989	15998	LSC
R. tsangii MT576948	p1,c	(A)11	10	16005	16015	LSC
R. tsangii MT576948	p1	(T)11	10	18210	18220	LSC
R. tsangii MT576948	p1	(T)10	9	25909	25918	LSC
R. tsangii MT576948	p1	(T)11	10	27305	27315	LSC
R. tsangii MT576948	p1	(T)16	15	30096	30111	LSC
R. tsangii MT576948	p1	(T)11	10	32713	32723	LSC
R. tsangii MT576948	p1	(A)14	13	36409	36422	LSC
R. tsangii MT576948	p1	(T)12	11	43586	43597	LSC
R. tsangii MT576948	p1	(A)13	12	45120	45132	LSC
R. tsangii MT576948	p1	(A)10	9	47333	47342	LSC
R. tsangii MT576948	p1	(A)14	13	47525	47538	LSC
R. tsangii MT576948	p2	(AT)6	11	48641	48652	LSC
R. tsangii MT576948	p2	(TA)6	11	52828	52839	LSC
R. tsangii MT576948	p1	(T)10	9	55869	55878	LSC
R. tsangii MT576948	p1	(T)11	10	56336	56346	LSC
R. tsangii MT576948	p1	(T)11	10	60330	60340	LSC
R. tsangii MT576948	p1	(T)12	11	60905	60916	LSC
R. tsangii MT576948	p1	(T)11	10	62002	62012	LSC
R. tsangii MT576948	p1	(T)11	10	64287	64297	LSC
R. tsangii MT576948	p1	(G)11	10	64525	64535	LSC
R. tsangii MT576948	p1	(T)10	9	65037	65046	LSC
R. tsangii MT576948	p1	(T)10	9	66409	66418	LSC
R. tsangii MT576948	p1	(T)11	10	68034	68044	LSC
R. tsangii MT576948	p1	(T)11	10	68735	68745	LSC
R. tsangii MT576948	p1,c	(A)10	9	69516	69525	LSC
R. tsangii MT576948	p1,c	(A)15	14	69601	69615	LSC
R. tsangii MT576948	p1	(T)10	9	70810	70819	LSC
R. tsangii MT576948	p1	(A)11	10	72002	72012	LSC
R. tsangii MT576948	p1	(T)11	10	72831	72841	LSC
R. tsangii MT576948	p1	(T)12	11	81505	81516	LSC
R. tsangii MT576948	p1	(T)10	9	82025	82034	LSC
R. tsangii MT576948	p1	(A)10	9	83462	83471	LSC
R. tsangii MT576948	p1	(T)10	9	84839	84848	LSC
R. tsangii MT576948	p1	(T)11	10	85428	85438	LSC
R. tsangii MT576948	p1	(T)10	9	101310	101319	Irb
R. tsangii MT576948	p1	(A)10	9	113791	113800	SSC
R. tsangii MT576948	p1	(A)10	9	115215	115224	SSC
R. tsangii MT576948	p2	(AT)6	11	121236	121247	SSC
R. tsangii MT576948	p1	(T)14	13	122380	122393	SSC
R. tsangii MT576948	p1	(T)13	12	129401	129413	SSC
R. tsangii MT576948	p1	(A)10	9	140435	140444	Ira
R. crassifolius MT576949	p1	(A)12	11	199	210	LSC
R. crassifolius MT576949	p1	(T)11	10	2221	2231	LSC
R. crassifolius MT576949	p1	(A)17	16	4323	4339	LSC
R. crassifolius MT576949	p1	(C)12	11	6185	6196	LSC
R. crassifolius MT576949	p1	(A)11	10	7941	7951	LSC
R. crassifolius MT576949	p1	(T)10	9	8260	8269	LSC
R. crassifolius MT576949	p1	(A)10	9	8698	8707	LSC
R. crassifolius MT576949	p1	(T)17	16	12266	12282	LSC
R. crassifolius MT576949	p1	(T)11	10	14185	14195	LSC
R. crassifolius MT576949	p1	(T)12	11	16057	16068	LSC
R. crassifolius MT576949	p1	(T)11	10	18274	18284	LSC
R. crassifolius MT576949	p1	(T)10	9	25985	25994	LSC
R. crassifolius MT576949	p1	(T)10	9	27184	27193	LSC
R. crassifolius MT576949	p1	(T)11	10	27347	27357	LSC
R. crassifolius MT576949	p1	(T)10	9	30149	30158	LSC
R. crassifolius MT576949	p1	(T)12	11	32603	32614	LSC
R. crassifolius MT576949	p1	(T)12	11	32818	32829	LSC
R. crassifolius MT576949	p1	(A)10	9	45183	45192	LSC
R. crassifolius MT576949	p1	(A)12	11	48596	48607	LSC
R. crassifolius MT576949	p1	(A)10	9	50583	50592	LSC
R. crassifolius MT576949	p1	(T)12	11	52002	52013	LSC
R. crassifolius MT576949	p1	(T)10	9	55906	55915	LSC
R. crassifolius MT576949	p1	(T)10	9	56378	56387	LSC
R. crassifolius MT576949	p1	(T)10	9	60911	60920	LSC
R. crassifolius MT576949	p1	(T)10	9	66378	66387	LSC
R. crassifolius MT576949	p1	(A)13	12	66674	66686	LSC
R. crassifolius MT576949	p1	(T)10	9	68891	68900	LSC
R. crassifolius MT576949	p1	(A)12	11	69760	69771	LSC
R. crassifolius MT576949	p1	(T)11	10	70932	70942	LSC
R. crassifolius MT576949	p1	(T)12	11	71928	71939	LSC
R. crassifolius MT576949	p1	(T)12	11	72950	72961	LSC
R. crassifolius MT576949	p1	(A)10	9	76869	76878	LSC
R. crassifolius MT576949	p1	(A)10	9	79435	79444	LSC
R. crassifolius MT576949	p1	(T)10	9	82139	82148	LSC
R. crassifolius MT576949	p1,c	(A)10	9	83461	83470	LSC
R. crassifolius MT576949	p1,c	(A)12	11	83535	83546	LSC
R. crassifolius MT576949	p1	(T)10	9	84170	84179	LSC
R. crassifolius MT576949	p1	(T)12	11	84921	84932	LSC
R. crassifolius MT576949	p1	(A)10	9	111653	111662	Irb
R. crassifolius MT576949	p1	(A)10	9	115397	115406	SSC
R. crassifolius MT576949	p1	(A)10	9	122454	122463	SSC
R. crassifolius MT576949	p1	(T)11	10	122577	122587	SSC
R. crassifolius MT576949	p1	(A)12	11	123195	123206	SSC
R. crassifolius MT576949	p1	(T)10	9	125971	125980	SSC
R. crassifolius MT576949	p1	(T)12	11	129634	129645	SSC
R. pyrifolius var. permollis MT576950	p1	(A)15	14	199	213	LSC
R. pyrifolius var. permollis MT576950	p1	(T)11	10	2224	2234	LSC
R. pyrifolius var. permollis MT576950	p1	(A)18	17	4326	4343	LSC
R. pyrifolius var. permollis MT576950	p1	(T)10	9	4915	4924	LSC
R. pyrifolius var. permollis MT576950	p1	(C)10	9	6188	6197	LSC
R. pyrifolius var. permollis MT576950	p1	(A)11	10	7949	7959	LSC
R. pyrifolius var. permollis MT576950	p1	(T)16	15	12274	12289	LSC
R. pyrifolius var. permollis MT576950	p1	(T)11	10	14191	14201	LSC
R. pyrifolius var. permollis MT576950	p1	(T)13	12	16063	16075	LSC
R. pyrifolius var. permollis MT576950	p1	(T)11	10	18280	18290	LSC
R. pyrifolius var. permollis MT576950	p1	(T)10	9	25991	26000	LSC
R. pyrifolius var. permollis MT576950	p1	(T)10	9	27190	27199	LSC
R. pyrifolius var. permollis MT576950	p1	(T)12	11	32637	32648	LSC
R. pyrifolius var. permollis MT576950	p1	(T)11	10	32852	32862	LSC
R. pyrifolius var. permollis MT576950	p1	(A)10	9	45248	45257	LSC
R. pyrifolius var. permollis MT576950	p1	(A)12	11	48663	48674	LSC
R. pyrifolius var. permollis MT576950	p1	(A)10	9	50650	50659	LSC
R. pyrifolius var. permollis MT576950	p1	(T)12	11	52064	52075	LSC
R. pyrifolius var. permollis MT576950	p1	(T)10	9	55967	55976	LSC
R. pyrifolius var. permollis MT576950	p1	(T)10	9	56439	56448	LSC
R. pyrifolius var. permollis MT576950	p1	(T)11	10	60966	60976	LSC
R. pyrifolius var. permollis MT576950	p1	(T)10	9	66433	66442	LSC
R. pyrifolius var. permollis MT576950	p1	(A)13	12	66729	66741	LSC
R. pyrifolius var. permollis MT576950	p1	(T)11	10	68958	68968	LSC
R. pyrifolius var. permollis MT576950	p1	(A)12	11	69828	69839	LSC
R. pyrifolius var. permollis MT576950	p1	(T)12	11	71000	71011	LSC
R. pyrifolius var. permollis MT576950	p1	(T)13	12	71998	72010	LSC
R. pyrifolius var. permollis MT576950	p1	(T)12	11	73021	73032	LSC
R. pyrifolius var. permollis MT576950	p1,c	(A)10	9	79490	79499	LSC
R. pyrifolius var. permollis MT576950	p1,c	(A)12	11	79501	79512	LSC
R. pyrifolius var. permollis MT576950	p1	(T)10	9	81688	81697	LSC
R. pyrifolius var. permollis MT576950	p1	(T)11	10	82208	82218	LSC
R. pyrifolius var. permollis MT576950	p1	(A)13	12	83604	83616	LSC
R. pyrifolius var. permollis MT576950	p1	(T)10	9	84241	84250	LSC
R. pyrifolius var. permollis MT576950	p1	(T)12	11	84992	85003	LSC
R. pyrifolius var. permollis MT576950	p1	(A)10	9	111738	111747	SSC
R. pyrifolius var. permollis MT576950	p1	(A)10	9	122404	122413	SSC
R. pyrifolius var. permollis MT576950	p1	(A)10	9	122540	122549	SSC
R. pyrifolius var. permollis MT576950	p1	(T)13	12	122663	122675	SSC
R. pyrifolius var. permollis MT576950	p1	(T)10	9	126051	126060	SSC
R. pyrifolius var. permollis MT576950	p1	(T)12	11	129714	129725	SSC
R. corchorifolius MT576951	p1	(A)15	14	199	213	LSC
R. corchorifolius MT576951	p1	(T)11	10	2263	2273	LSC
R. corchorifolius MT576951	p1	(A)10	9	4367	4376	LSC
R. corchorifolius MT576951	p1	(A)10	9	6188	6197	LSC
R. corchorifolius MT576951	p1	(A)10	9	7059	7068	LSC
R. corchorifolius MT576951	p1	(A)12	11	7907	7918	LSC
R. corchorifolius MT576951	p1	(A)10	9	8369	8378	LSC
R. corchorifolius MT576951	p1	(A)13	12	8688	8700	LSC
R. corchorifolius MT576951	p1	(T)10	9	12256	12265	LSC
R. corchorifolius MT576951	p1	(T)11	10	15859	15869	LSC
R. corchorifolius MT576951	p1	(T)11	10	18081	18091	LSC
R. corchorifolius MT576951	p1	(T)10	9	25806	25815	LSC
R. corchorifolius MT576951	p1	(T)11	10	27168	27178	LSC
R. corchorifolius MT576951	p1	(T)10	9	28311	28320	LSC
R. corchorifolius MT576951	p1	(T)12	11	28959	28970	LSC
R. corchorifolius MT576951	p1	(T)10	9	29932	29941	LSC
R. corchorifolius MT576951	p1	(T)13	12	32534	32546	LSC
R. corchorifolius MT576951	p1	(A)10	9	36195	36204	LSC
R. corchorifolius MT576951	p1	(T)11	10	43881	43891	LSC
R. corchorifolius MT576951	p1	(A)10	9	44889	44898	LSC
R. corchorifolius MT576951	p1,c	(A)10	9	47139	47148	LSC
R. corchorifolius MT576951	p1,c	(A)13	12	47171	47183	LSC
R. corchorifolius MT576951	p1,c	(T)16	15	47564	47579	LSC
R. corchorifolius MT576951	p1,c	(A)10	9	47585	47594	LSC
R. corchorifolius MT576951	p1	(A)12	11	48145	48156	LSC
R. corchorifolius MT576951	p1	(T)10	9	50145	50154	LSC
R. corchorifolius MT576951	p1	(T)12	11	51600	51611	LSC
R. corchorifolius MT576951	p1	(T)10	9	55480	55489	LSC
R. corchorifolius MT576951	p1	(T)11	10	59949	59959	LSC
R. corchorifolius MT576951	p1	(T)14	13	60549	60562	LSC
R. corchorifolius MT576951	p1	(T)14	13	61664	61677	LSC
R. corchorifolius MT576951	p1	(T)13	12	63929	63941	LSC
R. corchorifolius MT576951	p1	(T)12	11	64688	64699	LSC
R. corchorifolius MT576951	p1	(T)13	12	65071	65083	LSC
R. corchorifolius MT576951	p1	(T)11	10	66288	66298	LSC
R. corchorifolius MT576951	p1	(A)11	10	68063	68073	LSC
R. corchorifolius MT576951	p1	(T)14	13	68349	68362	LSC
R. corchorifolius MT576951	p1,c	(T)10	9	69171	69180	LSC
R. corchorifolius MT576951	p1,c	(A)18	17	69216	69233	LSC
R. corchorifolius MT576951	p1	(T)10	9	70400	70409	LSC
R. corchorifolius MT576951	p1	(A)10	9	70772	70781	LSC
R. corchorifolius MT576951	p1,c	(T)16	15	71382	71397	LSC
R. corchorifolius MT576951	p1,c	(A)10	9	71403	71412	LSC
R. corchorifolius MT576951	p1	(A)10	9	71584	71593	LSC
R. corchorifolius MT576951	p1	(T)14	13	72403	72416	LSC
R. corchorifolius MT576951	p1	(A)12	11	76342	76353	LSC
R. corchorifolius MT576951	p1	(T)10	9	81578	81587	LSC
R. corchorifolius MT576951	p1,c	(A)12	11	82925	82936	LSC
R. corchorifolius MT576951	p1,c	(A)10	9	83001	83010	LSC
R. corchorifolius MT576951	p1	(T)10	9	84389	84398	LSC
R. corchorifolius MT576951	p1	(T)10	9	84961	84970	LSC
R. corchorifolius MT576951	p1	(A)14	13	113328	113341	SSC
R. corchorifolius MT576951	p2	(AT)7	13	120783	120796	SSC
R. corchorifolius MT576951	p1	(A)10	9	121806	121815	SSC
R. corchorifolius MT576951	p1	(T)15	14	121918	121932	SSC
R. corchorifolius MT576951	p1	(A)11	10	122539	122549	SSC
R. corchorifolius MT576951	p1	(T)10	9	125291	125300	SSC
R. corchorifolius MT576951	p1	(T)12	11	128936	128947	SSC
R. corchorifolius MT576951	p1	(T)10	9	129472	129481	SSC
R. lineatus MT576952	p1	(T)11	10	2224	2234	LSC
R. lineatus MT576952	p1	(A)10	9	3714	3723	LSC
R. lineatus MT576952	p1	(A)10	9	4341	4350	LSC
R. lineatus MT576952	p1,c	(C)10	9	6207	6216	LSC
R. lineatus MT576952	p1,c	(A)10	9	6217	6226	LSC
R. lineatus MT576952	p1	(A)12	11	7952	7963	LSC
R. lineatus MT576952	p1	(A)12	11	8714	8725	LSC
R. lineatus MT576952	p1	(T)17	16	12300	12316	LSC
R. lineatus MT576952	p1	(T)10	9	16084	16093	LSC
R. lineatus MT576952	p1	(T)11	10	18305	18315	LSC
R. lineatus MT576952	p1	(T)11	10	22756	22766	LSC
R. lineatus MT576952	p1	(T)10	9	26018	26027	LSC
R. lineatus MT576952	p1	(T)13	12	32531	32543	LSC
R. lineatus MT576952	p1	(T)10	9	36556	36565	LSC
R. lineatus MT576952	p1	(A)10	9	45148	45157	LSC
R. lineatus MT576952	p1	(A)11	10	48607	48617	LSC
R. lineatus MT576952	p1	(T)14	13	52016	52029	LSC
R. lineatus MT576952	p1	(T)10	9	55893	55902	LSC
R. lineatus MT576952	p1	(T)11	10	60414	60424	LSC
R. lineatus MT576952	p1	(T)10	9	60973	60982	LSC
R. lineatus MT576952	p1	(G)12	11	64615	64626	LSC
R. lineatus MT576952	p1	(A)11	10	66813	66823	LSC
R. lineatus MT576952	p1	(T)11	10	68692	68702	LSC
R. lineatus MT576952	p1	(T)14	13	69013	69026	LSC
R. lineatus MT576952	p1	(A)15	14	69885	69899	LSC
R. lineatus MT576952	p1	(T)14	13	72041	72054	LSC
R. lineatus MT576952	p1	(A)10	9	79536	79545	LSC
R. lineatus MT576952	p1	(T)10	9	79762	79771	LSC
R. lineatus MT576952	p1	(T)10	9	81632	81641	LSC
R. lineatus MT576952	p1	(T)11	10	82730	82740	LSC
R. lineatus MT576952	p1,c	(A)10	9	83559	83568	LSC
R. lineatus MT576952	p1,c	(A)11	10	83633	83643	LSC
R. lineatus MT576952	p1	(T)12	11	85018	85029	LSC
R. lineatus MT576952	p1	(A)10	9	115885	115894	SSC
R. lineatus MT576952	p1	(A)15	14	116449	116463	SSC
R. lineatus MT576952	p1	(A)10	9	122386	122395	SSC
R. lineatus MT576952	p1	(T)15	14	122634	122648	SSC
R. lineatus MT576952	p1	(A)10	9	123256	123265	SSC
R. lineatus MT576952	p1	(T)10	9	126024	126033	SSC
R. lineatus MT576952	p1	(T)10	9	128284	128293	SSC
R. lineatus MT576952	p1	(T)12	11	129687	129698	SSC
R. pectinaris MT576953	p1	(A)10	9	199	208	LSC
R. pectinaris MT576953	p1	(T)11	10	2247	2257	LSC
R. pectinaris MT576953	p1	(A)13	12	4348	4360	LSC
R. pectinaris MT576953	p1,c	(C)10	9	6250	6259	LSC
R. pectinaris MT576953	p1,c	(A)11	10	6260	6270	LSC
R. pectinaris MT576953	p1	(T)10	9	6580	6589	LSC
R. pectinaris MT576953	p1	(A)10	9	8806	8815	LSC
R. pectinaris MT576953	p1	(T)10	9	10065	10074	LSC
R. pectinaris MT576953	p1	(T)10	9	10549	10558	LSC
R. pectinaris MT576953	p1	(T)15	14	12397	12411	LSC
R. pectinaris MT576953	p1,c	(C)10	9	14303	14312	LSC
R. pectinaris MT576953	p1,c	(T)10	9	14313	14322	LSC
R. pectinaris MT576953	p1	(T)11	10	18404	18414	LSC
R. pectinaris MT576953	p1	(T)10	9	26114	26123	LSC
R. pectinaris MT576953	p1	(T)11	10	27476	27486	LSC
R. pectinaris MT576953	p1	(T)11	10	30265	30275	LSC
R. pectinaris MT576953	p1	(T)10	9	32720	32729	LSC
R. pectinaris MT576953	p3	(TAA)5	14	45262	45276	LSC
R. pectinaris MT576953	p1	(A)10	9	47605	47614	LSC
R. pectinaris MT576953	p1	(A)16	15	48782	48797	LSC
R. pectinaris MT576953	p1	(T)13	12	52188	52200	LSC
R. pectinaris MT576953	p1	(T)10	9	56092	56101	LSC
R. pectinaris MT576953	p1	(T)11	10	61178	61188	LSC
R. pectinaris MT576953	p1	(G)11	10	64751	64761	LSC
R. pectinaris MT576953	p1	(A)12	11	66940	66951	LSC
R. pectinaris MT576953	p1	(T)11	10	68849	68859	LSC
R. pectinaris MT576953	p1	(T)13	12	69242	69254	LSC
R. pectinaris MT576953	p1	(A)19	18	70113	70131	LSC
R. pectinaris MT576953	p1	(T)14	13	72281	72294	LSC
R. pectinaris MT576953	p1	(T)11	10	73332	73342	LSC
R. pectinaris MT576953	p1	(A)11	10	77245	77255	LSC
R. pectinaris MT576953	p1	(A)10	9	79783	79792	LSC
R. pectinaris MT576953	p1	(T)15	14	82506	82520	LSC
R. pectinaris MT576953	p1,c	(T)14	13	83005	83018	LSC
R. pectinaris MT576953	p1,c	(A)10	9	83045	83054	LSC
R. pectinaris MT576953	p1,c	(A)10	9	83840	83849	LSC
R. pectinaris MT576953	p1,c	(A)10	9	83914	83923	LSC
R. pectinaris MT576953	p1	(T)12	11	85298	85309	LSC
R. pectinaris MT576953	p1	(T)10	9	115575	115584	SSC
R. pectinaris MT576953	p1	(T)10	9	115747	115756	SSC
R. pectinaris MT576953	p1	(A)10	9	122623	122632	SSC
R. pectinaris MT576953	p1,c	(T)10	9	122841	122850	SSC
R. pectinaris MT576953	p1,c	(T)12	11	122873	122884	SSC
R. pectinaris MT576953	p1	(T)10	9	126260	126269	SSC
R. pectinaris MT576953	p1	(T)11	10	128519	128529	SSC
R. pectinaris MT576953	p1	(T)12	11	129923	129934	SSC
R. henryi MT576954	p1	(A)14	13	199	212	LSC
R. henryi MT576954	p1	(T)11	10	2223	2233	LSC
R. henryi MT576954	p1,c	(A)12	11	4325	4336	LSC
R. henryi MT576954	p1,c	(A)10	9	4339	4348	LSC
R. henryi MT576954	p1	(T)10	9	6504	6513	LSC
R. henryi MT576954	p1	(A)11	10	7933	7943	LSC
R. henryi MT576954	p1	(A)10	9	8691	8700	LSC
R. henryi MT576954	p1	(T)16	15	12240	12255	LSC
R. henryi MT576954	p1	(C)10	9	14139	14148	LSC
R. henryi MT576954	p1	(T)12	11	16019	16030	LSC
R. henryi MT576954	p1	(T)11	10	18236	18246	LSC
R. henryi MT576954	p1	(T)10	9	25947	25956	LSC
R. henryi MT576954	p1	(T)10	9	27146	27155	LSC
R. henryi MT576954	p1	(T)10	9	27311	27320	LSC
R. henryi MT576954	p1	(T)10	9	30106	30115	LSC
R. henryi MT576954	p1	(T)13	12	32577	32589	LSC
R. henryi MT576954	p1	(T)11	10	32793	32803	LSC
R. henryi MT576954	p1	(A)12	11	48580	48591	LSC
R. henryi MT576954	p1	(T)11	10	51972	51982	LSC
R. henryi MT576954	p1	(T)10	9	55875	55884	LSC
R. henryi MT576954	p1	(T)10	9	56347	56356	LSC
R. henryi MT576954	p1	(T)10	9	60874	60883	LSC
R. henryi MT576954	p1	(T)10	9	61979	61988	LSC
R. henryi MT576954	p1	(T)10	9	64240	64249	LSC
R. henryi MT576954	p1	(G)11	10	64466	64476	LSC
R. henryi MT576954	p1	(T)10	9	66337	66346	LSC
R. henryi MT576954	p1	(A)14	13	66633	66646	LSC
R. henryi MT576954	p1	(T)10	9	68871	68880	LSC
R. henryi MT576954	p1	(A)12	11	69740	69751	LSC
R. henryi MT576954	p1	(T)10	9	70912	70921	LSC
R. henryi MT576954	p1	(T)15	14	71908	71922	LSC
R. henryi MT576954	p1	(T)12	11	72933	72944	LSC
R. henryi MT576954	p1,c	(A)10	9	79382	79391	LSC
R. henryi MT576954	p1,c	(A)11	10	79393	79403	LSC
R. henryi MT576954	p1	(T)10	9	82098	82107	LSC
R. henryi MT576954	p1	(A)11	10	83493	83503	LSC
R. henryi MT576954	p1	(T)10	9	84128	84137	LSC
R. henryi MT576954	p1	(T)12	11	84879	84890	LSC
R. henryi MT576954	p1,c	(T)10	9	111560	111569	SSC
R. henryi MT576954	p1,c	(A)10	9	111588	111597	SSC
R. henryi MT576954	p1	(A)10	9	122250	122259	SSC
R. henryi MT576954	p1	(A)10	9	122386	122395	SSC
R. henryi MT576954	p1	(T)12	11	122509	122520	SSC
R. henryi MT576954	p1	(T)10	9	125896	125905	SSC
R. henryi MT576954	p1	(T)12	11	129559	129570	SSC
R. setchuenensis MT576955	p1	(A)11	10	199	209	LSC
R. setchuenensis MT576955	p1	(T)11	10	2220	2230	LSC
R. setchuenensis MT576955	p1	(A)10	9	4322	4331	LSC
R. setchuenensis MT576955	p1	(T)12	11	6507	6518	LSC
R. setchuenensis MT576955	p1	(A)10	9	7938	7947	LSC
R. setchuenensis MT576955	p1	(A)10	9	8696	8705	LSC
R. setchuenensis MT576955	p1	(T)16	15	12264	12279	LSC
R. setchuenensis MT576955	p1	(T)11	10	14188	14198	LSC
R. setchuenensis MT576955	p1	(T)11	10	16060	16070	LSC
R. setchuenensis MT576955	p1	(T)11	10	18276	18286	LSC
R. setchuenensis MT576955	p1	(T)10	9	25987	25996	LSC
R. setchuenensis MT576955	p1	(T)12	11	27185	27196	LSC
R. setchuenensis MT576955	p1	(T)11	10	27351	27361	LSC
R. setchuenensis MT576955	p1	(T)10	9	30153	30162	LSC
R. setchuenensis MT576955	p1	(T)12	11	32615	32626	LSC
R. setchuenensis MT576955	p1	(T)11	10	32830	32840	LSC
R. setchuenensis MT576955	p1	(T)10	9	44229	44238	LSC
R. setchuenensis MT576955	p1	(A)10	9	45190	45199	LSC
R. setchuenensis MT576955	p1	(A)12	11	48657	48668	LSC
R. setchuenensis MT576955	p1	(A)10	9	50636	50645	LSC
R. setchuenensis MT576955	p1	(T)11	10	52050	52060	LSC
R. setchuenensis MT576955	p1	(T)10	9	55962	55971	LSC
R. setchuenensis MT576955	p1	(T)10	9	56434	56443	LSC
R. setchuenensis MT576955	p1	(T)11	10	60961	60971	LSC
R. setchuenensis MT576955	p1	(T)11	10	62067	62077	LSC
R. setchuenensis MT576955	p1	(G)10	9	64554	64563	LSC
R. setchuenensis MT576955	p1	(T)10	9	66425	66434	LSC
R. setchuenensis MT576955	p1	(A)14	13	66721	66734	LSC
R. setchuenensis MT576955	p1	(A)12	11	69807	69818	LSC
R. setchuenensis MT576955	p1	(T)11	10	70979	70989	LSC
R. setchuenensis MT576955	p1	(T)15	14	71976	71990	LSC
R. setchuenensis MT576955	p1	(T)10	9	73001	73010	LSC
R. setchuenensis MT576955	p1	(A)11	10	79478	79488	LSC
R. setchuenensis MT576955	p1	(T)10	9	82183	82192	LSC
R. setchuenensis MT576955	p1	(T)10	9	83367	83376	LSC
R. setchuenensis MT576955	p1,c	(A)11	10	83506	83516	LSC
R. setchuenensis MT576955	p1,c	(A)10	9	83581	83590	LSC
R. setchuenensis MT576955	p1	(T)10	9	84215	84224	LSC
R. setchuenensis MT576955	p1	(T)12	11	84966	84977	LSC
R. setchuenensis MT576955	p1,c	(T)10	9	111648	111657	SSC
R. setchuenensis MT576955	p1,c	(A)10	9	111698	111707	SSC
R. setchuenensis MT576955	p1	(T)11	10	115274	115284	SSC
R. setchuenensis MT576955	p1	(A)11	10	122384	122394	SSC
R. setchuenensis MT576955	p1	(A)10	9	122521	122530	SSC
R. setchuenensis MT576955	p1	(T)12	11	122644	122655	SSC
R. setchuenensis MT576955	p1	(T)10	9	126031	126040	SSC
R. setchuenensis MT576955	p1	(T)12	11	129694	129705	SSC
R. pileatus MT576956	p1	(A)10	9	200	209	LSC
R. pileatus MT576956	p1	(T)11	10	2252	2262	LSC
R. pileatus MT576956	p1	(A)11	10	4349	4359	LSC
R. pileatus MT576956	p1	(C)10	9	6185	6194	LSC
R. pileatus MT576956	p1,c	(T)11	10	6468	6478	LSC
R. pileatus MT576956	p1,c	(T)10	9	6534	6543	LSC
R. pileatus MT576956	p1	(T)11	10	7183	7193	LSC
R. pileatus MT576956	p1	(A)10	9	8018	8027	LSC
R. pileatus MT576956	p1,c	(A)11	10	8783	8793	LSC
R. pileatus MT576956	p1,c	(A)10	9	8827	8836	LSC
R. pileatus MT576956	p1	(T)10	9	10287	10296	LSC
R. pileatus MT576956	p1	(A)10	9	13116	13125	LSC
R. pileatus MT576956	p1	(T)11	10	14326	14336	LSC
R. pileatus MT576956	p1	(T)10	9	16198	16207	LSC
R. pileatus MT576956	p1	(T)11	10	18425	18435	LSC
R. pileatus MT576956	p1	(T)10	9	26135	26144	LSC
R. pileatus MT576956	p1	(T)10	9	27610	27619	LSC
R. pileatus MT576956	p1	(T)12	11	36762	36773	LSC
R. pileatus MT576956	p1	(T)10	9	44354	44363	LSC
R. pileatus MT576956	p1	(A)10	9	45315	45324	LSC
R. pileatus MT576956	p1	(T)10	9	45492	45501	LSC
R. pileatus MT576956	p1	(A)10	9	46914	46923	LSC
R. pileatus MT576956	p1,c	(T)11	10	49778	49788	LSC
R. pileatus MT576956	p1,c	(A)10	9	49814	49823	LSC
R. pileatus MT576956	p1	(T)14	13	51245	51258	LSC
R. pileatus MT576956	p1	(T)11	10	59919	59929	LSC
R. pileatus MT576956	p1	(A)16	15	63784	63799	LSC
R. pileatus MT576956	p1	(A)11	10	65692	65702	LSC
R. pileatus MT576956	p1	(T)11	10	66807	66817	LSC
R. pileatus MT576956	p1	(T)11	10	67572	67582	LSC
R. pileatus MT576956	p1,c	(T)10	9	68759	68768	LSC
R. pileatus MT576956	p1,c	(A)11	10	68804	68814	LSC
R. pileatus MT576956	p1	(T)12	11	69975	69986	LSC
R. pileatus MT576956	p1	(T)14	13	70950	70963	LSC
R. pileatus MT576956	p1	(T)11	10	71950	71960	LSC
R. pileatus MT576956	p1	(A)10	9	75865	75874	LSC
R. pileatus MT576956	p1	(T)11	10	81146	81156	LSC
R. pileatus MT576956	p1	(T)14	13	81642	81655	LSC
R. pileatus MT576956	p1	(T)10	9	82337	82346	LSC
R. pileatus MT576956	p1,c	(A)10	9	82483	82492	LSC
R. pileatus MT576956	p1,c	(A)10	9	82557	82566	LSC
R. pileatus MT576956	p1	(T)14	13	83183	83196	LSC
R. pileatus MT576956	p1	(T)12	11	83938	83949	LSC
R. pileatus MT576956	p1	(A)17	16	113120	113136	SSC
R. pileatus MT576956	p1	(T)12	11	113918	113929	SSC
R. pileatus MT576956	p1	(A)10	9	119283	119292	SSC
R. pileatus MT576956	p2	(AT)6	11	120519	120530	SSC
R. pileatus MT576956	p1	(A)10	9	121392	121401	SSC
R. pileatus MT576956	p1	(A)10	9	122221	122230	SSC
R. pileatus MT576956	p1	(T)10	9	124974	124983	SSC
R. sachalinensis MW085086	p1	(A)10	9	194	203	LSC
R. sachalinensis MW085086	p1	(T)11	10	2221	2231	LSC
R. sachalinensis MW085086	p1	(A)10	9	3711	3720	LSC
R. sachalinensis MW085086	p1	(A)14	13	4314	4327	LSC
R. sachalinensis MW085086	p1	(A)12	11	7890	7901	LSC
R. sachalinensis MW085086	p1	(A)12	11	8656	8667	LSC
R. sachalinensis MW085086	p1,c	(C)10	9	14120	14129	LSC
R. sachalinensis MW085086	p1,c	(T)11	10	14130	14140	LSC
R. sachalinensis MW085086	p1	(T)10	9	16002	16011	LSC
R. sachalinensis MW085086	p1	(T)11	10	18229	18239	LSC
R. sachalinensis MW085086	p1	(T)10	9	25939	25948	LSC
R. sachalinensis MW085086	p1	(T)10	9	30146	30155	LSC
R. sachalinensis MW085086	p1	(T)13	12	31849	31861	LSC
R. sachalinensis MW085086	p1	(T)13	12	32718	32730	LSC
R. sachalinensis MW085086	p1	(T)10	9	49045	49054	LSC
R. sachalinensis MW085086	p2	(AT)6	11	49782	49793	LSC
R. sachalinensis MW085086	p1	(T)13	12	51194	51206	LSC
R. sachalinensis MW085086	p1	(T)10	9	55083	55092	LSC
R. sachalinensis MW085086	p1	(T)11	10	60124	60134	LSC
R. sachalinensis MW085086	p1	(T)12	11	61231	61242	LSC
R. sachalinensis MW085086	p1,c	(T)10	9	64589	64598	LSC
R. sachalinensis MW085086	p1,c	(T)10	9	64613	64622	LSC
R. sachalinensis MW085086	p1	(T)10	9	65597	65606	LSC
R. sachalinensis MW085086	p1	(A)11	10	65881	65891	LSC
R. sachalinensis MW085086	p1	(T)10	9	67802	67811	LSC
R. sachalinensis MW085086	p1	(T)12	11	68122	68133	LSC
R. sachalinensis MW085086	p1,c	(A)10	9	68908	68917	LSC
R. sachalinensis MW085086	p1,c	(T)10	9	68949	68958	LSC
R. sachalinensis MW085086	p1,c	(A)10	9	68994	69003	LSC
R. sachalinensis MW085086	p1	(T)11	10	71153	71163	LSC
R. sachalinensis MW085086	p1	(T)10	9	71890	71899	LSC
R. sachalinensis MW085086	p1	(T)11	10	72196	72206	LSC
R. sachalinensis MW085086	p1	(A)14	13	76094	76107	LSC
R. sachalinensis MW085086	p1	(A)12	11	78664	78675	LSC
R. sachalinensis MW085086	p1	(T)12	11	81864	81875	LSC
R. sachalinensis MW085086	p1	(T)10	9	82558	82567	LSC
R. sachalinensis MW085086	p1	(T)12	11	84159	84170	LSC
R. sachalinensis MW085086	p1	(T)11	10	85080	85090	LSC
R. sachalinensis MW085086	p1	(T)10	9	114991	115000	SSC
R. sachalinensis MW085086	p2	(AT)6	11	120773	120784	SSC
R. sachalinensis MW085086	p1	(A)11	10	121653	121663	SSC
R. sachalinensis MW085086	p1	(A)10	9	121790	121799	SSC
R. sachalinensis MW085086	p1	(T)12	11	121903	121914	SSC
R. sachalinensis MW085086	p1	(A)12	11	122521	122532	SSC
R. sachalinensis MW085086	p1	(T)10	9	125292	125301	SSC
R. sachalinensis MW085086	p1	(T)12	11	128961	128972	SSC
R. sachalinensis MW085086	p1	(A)11	10	155775	155785	Ira
R. bambusarum MW238419	p1	(A)14	13	221	234	LSC
R. bambusarum MW238419	p1	(T)11	10	2245	2255	LSC
R. bambusarum MW238419	p1	(A)12	11	4347	4358	LSC
R. bambusarum MW238419	p1	(T)10	9	6525	6534	LSC
R. bambusarum MW238419	p1	(A)11	10	7954	7964	LSC
R. bambusarum MW238419	p1	(T)16	15	12260	12275	LSC
R. bambusarum MW238419	p1	(C)10	9	14159	14168	LSC
R. bambusarum MW238419	p1	(T)12	11	16039	16050	LSC
R. bambusarum MW238419	p1	(T)11	10	18256	18266	LSC
R. bambusarum MW238419	p1	(T)10	9	25967	25976	LSC
R. bambusarum MW238419	p1	(T)10	9	27166	27175	LSC
R. bambusarum MW238419	p1	(T)10	9	30126	30135	LSC
R. bambusarum MW238419	p1	(T)13	12	32609	32621	LSC
R. bambusarum MW238419	p1	(T)11	10	32825	32835	LSC
R. bambusarum MW238419	p1	(A)10	9	45208	45217	LSC
R. bambusarum MW238419	p1	(A)12	11	48604	48615	LSC
R. bambusarum MW238419	p1	(T)11	10	51996	52006	LSC
R. bambusarum MW238419	p1	(T)10	9	55960	55969	LSC
R. bambusarum MW238419	p1	(T)10	9	56432	56441	LSC
R. bambusarum MW238419	p1	(T)10	9	60959	60968	LSC
R. bambusarum MW238419	p1	(T)10	9	62064	62073	LSC
R. bambusarum MW238419	p1	(G)12	11	64550	64561	LSC
R. bambusarum MW238419	p1	(T)10	9	66422	66431	LSC
R. bambusarum MW238419	p1	(A)14	13	66718	66731	LSC
R. bambusarum MW238419	p1	(T)10	9	68956	68965	LSC
R. bambusarum MW238419	p1	(A)12	11	69825	69836	LSC
R. bambusarum MW238419	p1	(T)10	9	70997	71006	LSC
R. bambusarum MW238419	p1	(T)14	13	71993	72006	LSC
R. bambusarum MW238419	p1	(T)12	11	73017	73028	LSC
R. bambusarum MW238419	p1,c	(A)10	9	79470	79479	LSC
R. bambusarum MW238419	p1,c	(A)10	9	79481	79490	LSC
R. bambusarum MW238419	p1	(T)10	9	82185	82194	LSC
R. bambusarum MW238419	p1	(A)11	10	83580	83590	LSC
R. bambusarum MW238419	p1	(T)10	9	84215	84224	LSC
R. bambusarum MW238419	p1	(T)12	11	84966	84977	LSC
R. bambusarum MW238419	p1,c	(T)10	9	111672	111681	SSC
R. bambusarum MW238419	p1,c	(A)10	9	111717	111726	SSC
R. bambusarum MW238419	p1	(A)10	9	122376	122385	SSC
R. bambusarum MW238419	p1	(A)10	9	122512	122521	SSC
R. bambusarum MW238419	p1	(T)12	11	122635	122646	SSC
R. bambusarum MW238419	p1	(T)10	9	126022	126031	SSC
R. bambusarum MW238419	p1	(T)12	11	129685	129696	SSC
R. henryi MW238420	p1	(A)14	13	199	212	LSC
R. henryi MW238420	p1	(T)11	10	2223	2233	LSC
R. henryi MW238420	p1,c	(A)12	11	4325	4336	LSC
R. henryi MW238420	p1,c	(A)10	9	4339	4348	LSC
R. henryi MW238420	p1	(T)10	9	6504	6513	LSC
R. henryi MW238420	p1	(A)11	10	7933	7943	LSC
R. henryi MW238420	p1	(A)10	9	8691	8700	LSC
R. henryi MW238420	p1	(T)16	15	12252	12267	LSC
R. henryi MW238420	p1	(C)11	10	14151	14161	LSC
R. henryi MW238420	p1	(T)12	11	16032	16043	LSC
R. henryi MW238420	p1	(T)11	10	18249	18259	LSC
R. henryi MW238420	p1	(T)10	9	25960	25969	LSC
R. henryi MW238420	p1	(T)10	9	27159	27168	LSC
R. henryi MW238420	p1	(T)10	9	27324	27333	LSC
R. henryi MW238420	p1	(T)10	9	30119	30128	LSC
R. henryi MW238420	p1	(T)13	12	32590	32602	LSC
R. henryi MW238420	p1	(T)11	10	32806	32816	LSC
R. henryi MW238420	p1	(A)12	11	48558	48569	LSC
R. henryi MW238420	p1	(A)12	11	51374	51385	LSC
R. henryi MW238420	p1	(T)11	10	54766	54776	LSC
R. henryi MW238420	p1	(T)10	9	58669	58678	LSC
R. henryi MW238420	p1	(T)10	9	59141	59150	LSC
R. henryi MW238420	p1	(T)10	9	63668	63677	LSC
R. henryi MW238420	p1	(T)10	9	64773	64782	LSC
R. henryi MW238420	p1	(T)10	9	67034	67043	LSC
R. henryi MW238420	p1	(G)11	10	67260	67270	LSC
R. henryi MW238420	p1	(T)10	9	69131	69140	LSC
R. henryi MW238420	p1	(A)14	13	69427	69440	LSC
R. henryi MW238420	p1	(T)10	9	71665	71674	LSC
R. henryi MW238420	p1	(A)12	11	72534	72545	LSC
R. henryi MW238420	p1	(T)10	9	73706	73715	LSC
R. henryi MW238420	p1	(T)15	14	74702	74716	LSC
R. henryi MW238420	p1	(T)12	11	75727	75738	LSC
R. henryi MW238420	p1,c	(A)10	9	82176	82185	LSC
R. henryi MW238420	p1,c	(A)11	10	82187	82197	LSC
R. henryi MW238420	p1	(T)10	9	84892	84901	LSC
R. henryi MW238420	p1	(A)11	10	86287	86297	LSC
R. henryi MW238420	p1	(T)10	9	86922	86931	LSC
R. henryi MW238420	p1	(T)12	11	87673	87684	LSC
R. henryi MW238420	p1,c	(T)10	9	114354	114363	SSC
R. henryi MW238420	p1,c	(A)10	9	114382	114391	SSC
R. henryi MW238420	p1	(A)10	9	125044	125053	SSC
R. henryi MW238420	p1	(A)10	9	125180	125189	SSC
R. henryi MW238420	p1	(T)12	11	125303	125314	SSC
R. henryi MW238420	p1	(T)10	9	128690	128699	SSC
R. henryi MW238420	p1	(T)12	11	132353	132364	SSC
R. coreanus MT478114*	p1	(T)11	10	2257	2267	LSC
R. coreanus MT478114*	p1,c	(A)10	9	4358	4367	LSC
R. coreanus MT478114*	p1,c	(A)10	9	4370	4379	LSC
R. coreanus MT478114*	p1	(T)10	9	4928	4937	LSC
R. coreanus MT478114*	p1	(C)11	10	6207	6217	LSC
R. coreanus MT478114*	p1	(T)10	9	6535	6544	LSC
R. coreanus MT478114*	p1	(T)10	9	7154	7163	LSC
R. coreanus MT478114*	p1	(A)12	11	7981	7992	LSC
R. coreanus MT478114*	p1,c	(A)10	9	8738	8747	LSC
R. coreanus MT478114*	p1,c	(A)16	15	8775	8790	LSC
R. coreanus MT478114*	p1	(T)12	11	12342	12353	LSC
R. coreanus MT478114*	p1	(A)12	11	14241	14252	LSC
R. coreanus MT478114*	p1	(T)14	13	15977	15990	LSC
R. coreanus MT478114*	p1	(A)11	10	16001	16011	LSC
R. coreanus MT478114*	p1	(T)11	10	18211	18221	LSC
R. coreanus MT478114*	p1	(T)10	9	25916	25925	LSC
R. coreanus MT478114*	p1	(T)10	9	27277	27286	LSC
R. coreanus MT478114*	p1	(T)12	11	32522	32533	LSC
R. coreanus MT478114*	p1,c	(T)11	10	44118	44128	LSC
R. coreanus MT478114*	p1,c	(T)11	10	44168	44178	LSC
R. coreanus MT478114*	p1	(A)11	10	44525	44535	LSC
R. coreanus MT478114*	p1	(T)12	11	51405	51416	LSC
R. coreanus MT478114*	p1	(T)10	9	55340	55349	LSC
R. coreanus MT478114*	p1	(T)11	10	60132	60142	LSC
R. coreanus MT478114*	p1	(T)10	9	61226	61235	LSC
R. coreanus MT478114*	p1	(T)10	9	65594	65603	LSC
R. coreanus MT478114*	p1	(A)13	12	65891	65903	LSC
R. coreanus MT478114*	p1	(T)11	10	67777	67787	LSC
R. coreanus MT478114*	p1	(T)11	10	68098	68108	LSC
R. coreanus MT478114*	p1	(T)10	9	68923	68932	LSC
R. coreanus MT478114*	p1	(A)12	11	68968	68979	LSC
R. coreanus MT478114*	p1	(T)10	9	70140	70149	LSC
R. coreanus MT478114*	p1	(T)12	11	71140	71151	LSC
R. coreanus MT478114*	p1	(T)11	10	72168	72178	LSC
R. coreanus MT478114*	p1	(A)10	9	76080	76089	LSC
R. coreanus MT478114*	p1	(A)11	10	78631	78641	LSC
R. coreanus MT478114*	p1	(T)12	11	81347	81358	LSC
R. coreanus MT478114*	p1	(T)13	12	81844	81856	LSC
R. coreanus MT478114*	p1,c	(A)11	10	82682	82692	LSC
R. coreanus MT478114*	p1,c	(A)10	9	82757	82766	LSC
R. coreanus MT478114*	p1	(T)10	9	84149	84158	LSC
R. coreanus MT478114*	p1	(T)12	11	84710	84721	LSC
R. coreanus MT478114*	p1	(T)10	9	114671	114680	SSC
R. coreanus MT478114*	p1	(A)10	9	119570	119579	SSC
R. coreanus MT478114*	p1	(A)10	9	121677	121686	SSC
R. coreanus MT478114*	p1	(T)10	9	121923	121932	SSC
R. coreanus MT478114*	p1	(T)10	9	125293	125302	SSC
R. coreanus MT478114*	p1	(T)12	11	128962	128973	SSC
Rubus tephrodes MT478113*	p1	(A)12	11	199	210	LSC
Rubus tephrodes MT478113*	p1	(T)11	10	2221	2231	LSC
Rubus tephrodes MT478113*	p1	(A)10	9	4335	4344	LSC
Rubus tephrodes MT478113*	p1	(A)10	9	8665	8674	LSC
Rubus tephrodes MT478113*	p1	(T)15	14	12233	12247	LSC
Rubus tephrodes MT478113*	p1	(C)12	11	14140	14151	LSC
Rubus tephrodes MT478113*	p1	(T)11	10	16014	16024	LSC
Rubus tephrodes MT478113*	p1	(T)11	10	18230	18240	LSC
Rubus tephrodes MT478113*	p1	(T)10	9	25941	25950	LSC
Rubus tephrodes MT478113*	p1	(T)10	9	27140	27149	LSC
Rubus tephrodes MT478113*	p1	(T)10	9	30105	30114	LSC
Rubus tephrodes MT478113*	p1	(T)13	12	32559	32571	LSC
Rubus tephrodes MT478113*	p1	(T)11	10	32775	32785	LSC
Rubus tephrodes MT478113*	p1	(A)10	9	45169	45178	LSC
Rubus tephrodes MT478113*	p1	(A)11	10	48589	48599	LSC
Rubus tephrodes MT478113*	p1	(A)10	9	50579	50588	LSC
Rubus tephrodes MT478113*	p1	(T)11	10	52000	52010	LSC
Rubus tephrodes MT478113*	p1	(T)10	9	55879	55888	LSC
Rubus tephrodes MT478113*	p1	(T)11	10	56351	56361	LSC
Rubus tephrodes MT478113*	p1	(T)10	9	60879	60888	LSC
Rubus tephrodes MT478113*	p1	(T)11	10	61984	61994	LSC
Rubus tephrodes MT478113*	p1	(G)12	11	64471	64482	LSC
Rubus tephrodes MT478113*	p1	(T)10	9	66344	66353	LSC
Rubus tephrodes MT478113*	p1	(A)13	12	66640	66652	LSC
Rubus tephrodes MT478113*	p1	(T)10	9	68873	68882	LSC
Rubus tephrodes MT478113*	p1	(A)11	10	69742	69752	LSC
Rubus tephrodes MT478113*	p1	(T)10	9	70913	70922	LSC
Rubus tephrodes MT478113*	p1	(A)10	9	71285	71294	LSC
Rubus tephrodes MT478113*	p1	(T)11	10	71908	71918	LSC
Rubus tephrodes MT478113*	p1	(T)11	10	72929	72939	LSC
Rubus tephrodes MT478113*	p1	(A)10	9	79407	79416	LSC
Rubus tephrodes MT478113*	p1	(T)10	9	82111	82120	LSC
Rubus tephrodes MT478113*	p1	(A)12	11	83506	83517	LSC
Rubus tephrodes MT478113*	p1	(T)10	9	84142	84151	LSC
Rubus tephrodes MT478113*	p1	(T)12	11	84893	84904	LSC
Rubus tephrodes MT478113*	p1	(A)11	10	111637	111647	SSC
Rubus tephrodes MT478113*	p1	(A)10	9	115363	115372	SSC
Rubus tephrodes MT478113*	p1	(A)12	11	122287	122298	SSC
Rubus tephrodes MT478113*	p1	(A)10	9	122424	122433	SSC
Rubus tephrodes MT478113*	p1	(T)12	11	122547	122558	SSC
Rubus tephrodes MT478113*	p1	(T)10	9	125934	125943	SSC
Rubus tephrodes MT478113*	p1	(T)12	11	129597	129608	SSC
R. trianthus MT478115*	p1	(A)15	14	199	213	LSC
R. trianthus MT478115*	p1	(T)11	10	2263	2273	LSC
R. trianthus MT478115*	p1	(T)10	9	4929	4938	LSC
R. trianthus MT478115*	p1	(A)11	10	6182	6192	LSC
R. trianthus MT478115*	p1	(A)10	9	7053	7062	LSC
R. trianthus MT478115*	p1	(A)12	11	7901	7912	LSC
R. trianthus MT478115*	p1	(A)10	9	8364	8373	LSC
R. trianthus MT478115*	p1	(A)13	12	8683	8695	LSC
R. trianthus MT478115*	p1	(T)10	9	9279	9288	LSC
R. trianthus MT478115*	p1	(T)10	9	12284	12293	LSC
R. trianthus MT478115*	p1	(T)11	10	15887	15897	LSC
R. trianthus MT478115*	p1	(T)11	10	18109	18119	LSC
R. trianthus MT478115*	p1	(T)10	9	25834	25843	LSC
R. trianthus MT478115*	p1	(T)11	10	27196	27206	LSC
R. trianthus MT478115*	p1	(T)10	9	28339	28348	LSC
R. trianthus MT478115*	p1	(T)17	16	28987	29003	LSC
R. trianthus MT478115*	p1	(T)10	9	29965	29974	LSC
R. trianthus MT478115*	p1	(T)11	10	30985	30995	LSC
R. trianthus MT478115*	p1	(T)13	12	32568	32580	LSC
R. trianthus MT478115*	p1	(A)10	9	36229	36238	LSC
R. trianthus MT478115*	p1	(T)11	10	43914	43924	LSC
R. trianthus MT478115*	p1	(A)13	12	44922	44934	LSC
R. trianthus MT478115*	p1	(A)14	13	47161	47174	LSC
R. trianthus MT478115*	p1,c	(A)10	9	47576	47585	LSC
R. trianthus MT478115*	p1,c	(A)11	10	47587	47597	LSC
R. trianthus MT478115*	p1	(A)12	11	48157	48168	LSC
R. trianthus MT478115*	p1,c	(T)10	9	50157	50166	LSC
R. trianthus MT478115*	p2,c	(AT)7	13	50198	50211	LSC
R. trianthus MT478115*	p1	(T)12	11	51614	51625	LSC
R. trianthus MT478115*	p1	(T)10	9	55493	55502	LSC
R. trianthus MT478115*	p1	(T)12	11	59962	59973	LSC
R. trianthus MT478115*	p1	(T)14	13	60547	60560	LSC
R. trianthus MT478115*	p1	(T)14	13	63928	63941	LSC
R. trianthus MT478115*	p1	(T)11	10	64687	64697	LSC
R. trianthus MT478115*	p1	(T)17	16	65069	65085	LSC
R. trianthus MT478115*	p1	(T)10	9	66290	66299	LSC
R. trianthus MT478115*	p1	(A)11	10	68064	68074	LSC
R. trianthus MT478115*	p1	(T)14	13	68350	68363	LSC
R. trianthus MT478115*	p1,c	(T)11	10	69172	69182	LSC
R. trianthus MT478115*	p1,c	(A)15	14	69218	69232	LSC
R. trianthus MT478115*	p1	(T)10	9	70399	70408	LSC
R. trianthus MT478115*	p1	(A)10	9	70771	70780	LSC
R. trianthus MT478115*	p1,c	(T)13	12	71381	71393	LSC
R. trianthus MT478115*	p1,c	(A)11	10	71404	71414	LSC
R. trianthus MT478115*	p1	(A)10	9	71586	71595	LSC
R. trianthus MT478115*	p1	(T)13	12	72405	72417	LSC
R. trianthus MT478115*	p1	(A)12	11	76343	76354	LSC
R. trianthus MT478115*	p1	(T)10	9	81579	81588	LSC
R. trianthus MT478115*	p1,c	(A)12	11	82926	82937	LSC
R. trianthus MT478115*	p1,c	(A)10	9	83002	83011	LSC
R. trianthus MT478115*	p1	(T)10	9	84391	84400	LSC
R. trianthus MT478115*	p1	(T)10	9	84963	84972	LSC
R. trianthus MT478115*	p1	(T)10	9	111064	111073	SSC
R. trianthus MT478115*	p1	(A)15	14	113339	113353	SSC
R. trianthus MT478115*	p1	(A)10	9	116832	116841	SSC
R. trianthus MT478115*	p2	(AT)7	13	120810	120823	SSC
R. trianthus MT478115*	p1	(T)10	9	121542	121551	SSC
R. trianthus MT478115*	p1	(A)10	9	121834	121843	SSC
R. trianthus MT478115*	p1	(T)14	13	121946	121959	SSC
R. trianthus MT478115*	p1	(A)11	10	122566	122576	SSC
R. trianthus MT478115*	p1	(T)10	9	125305	125314	SSC
[truncated: 249 more rows]

## Sheet: Number of SRRs in each species
	Repeat unit	Mono-	Di-	Tri-	Tetra-	Penta-	Hexa-	Total
	Rubus corchorifolius KY419958	56	1					57
	R. niveus KY419961	57						57
	R. fockeanus KY420018	39	1					40
	R. crataegifolius MG189543	54	3	1				58
	R. takesimensis MG972806	48	3					51
	R. boninensis MH734123	47	2	1				50
	R. coreanus MH992398	43	1					44
	R. lambertianus var. glaber MH992400	53		1				54
	R. leucanthus MK105853	51	4	1				56
	R. trifidus MK465682	46	3	1				50
	R. amabilis MN652918	40	4					44
	R. chingii MN885523	56	1					57
	R. cochinchinensis MN913339	43						43
	R. ellipticus MT576935	44	1	1				46
	R. niveus MT576936	52						52
	R. reflexus var. lanceolobus MT576937	49						49
	R. lambertianus MT576938	50		1				51
	R. columellaris MT576939	43	1	1				45
	R. ellipticus var. obcordatus MT576940	42	1					43
	R. wallichianus MT576941	46	1	1				48
	R. xanthoneurus MT576942	45						45
	R. ichangensis MT576943	48		1				49
	R. pentagonus MT576944	41						41
	R. peltatus MT576945	56	2					58
	R. xanthocarpus MT576946	44	3					47
	R. innominatus MT576947	46						46
	R. tsangii MT576948	53	3					56
	R. crassifolius MT576949	45						45
	R. pyrifolius var. permollis MT576950	41						41
	R. corchorifolius MT576951	58	1					59
	R. lineatus MT576952	41						41
	R. pectinaris MT576953	45		1				46
	R. henryi MT576954	45						45
	R. setchuenensis MT576955	47						47
	R. pileatus MT576956	49	1					50
	R. sachalinensis MW085086	45	2					47
	R. bambusarum MW238419	42						42
	R. henryi MW238420	46						46
	R. coreanus MT478114*	48						48
	Rubus tephrodes MT478113*	42						42
	R. trianthus MT478115*	61	2					63
	R. hirsutus OK127882*	53	4					57
	R. hunanensis OK127885*	43						43
	R. innominatus OK127883*	49						49
	R. lambertianus OK127886*	53		1				54
	R. parvifolius OK127884*	44						44

## Sheet: Frequence of each repeat unit
									Repeat unit	Mono-		Di-		Tri-
										A/T	G/C	AT/TA	AG/CT	TTA/TAA	ATA/TAT	Total
									Rubus corchorifolius KY419958	56		1				57
									R. niveus KY419961	55	2					57
									R. fockeanus KY420018	37	2	1				40
									R. crataegifolius MG189543	50	4	3		1		58
									R. takesimensis MG972806	43	5	3				51
									R. boninensis MH734123	44	3	2		1		50
									R. coreanus MH992398	42	1		1			44
									R. lambertianus var. glaber MH992400	50	3			1		54
									R. leucanthus MK105853	51		4		1		56
									R. trifidus MK465682	45	1	3		1		50
									R. amabilis MN652918	37	3	4				44
									R. chingii MN885523	55	1	1				57
									R. cochinchinensis MN913339	42	1					43
									R. ellipticus MT576935	43	1	1		1		46
									R. niveus MT576936	51	1					52
									R. reflexus var. lanceolobus MT576937	47	2					49
									R. lambertianus MT576938	46	4			1		51
									R. columellaris MT576939	42	1	1		1		45
									R. ellipticus var. obcordatus MT576940	41	1	1				43
									R. wallichianus MT576941	45	1	1		1		48
									R. xanthoneurus MT576942	45						45
									R. ichangensis MT576943	47	1				1	49
									R. pentagonus MT576944	39	2					41
									R. peltatus MT576945	55	1	2				58
									R. xanthocarpus MT576946	43	1	3				47
									R. innominatus MT576947	45	1					46
									R. tsangii MT576948	50	3	3				56
									R. crassifolius MT576949	44	1					45
									R. pyrifolius var. permollis MT576950	40	1					41
									R. corchorifolius MT576951	58		1				59
									R. lineatus MT576952	39	2					41
									R. pectinaris MT576953	42	3			1		46
									R. henryi MT576954	43	2					45
									R. setchuenensis MT576955	46	1					47
									R. pileatus MT576956	48	1	1				50
									R. sachalinensis MW085086	44	1	2				47
									R. bambusarum MW238419	40	2					42
									R. henryi MW238420	44	2					46
									R. coreanus MT478114*	47	1					48
									Rubus tephrodes MT478113*	40	2					42
									R. trianthus MT478115*	61		2				63
									R. hirsutus OK127882*	50	3	4				57
									R. hunanensis OK127885*	41	2					43
									R. innominatus OK127883*	48	1					49
									R. lambertianus OK127886*	50	3			1		54
									R. parvifolius OK127884*	43	1					44
