# Supplementary material for: Complete chloroplast genomes of Rubus species (Rosaceae) and comparative analysis within the genus
Source: BMC Genomics. 2022 Jan 6;23:32. doi: 10.1186/s12864-021-08225-6 (PMC8740016; doi:10.1186/s12864-021-08225-6)
Supplement: Supplementary file 5 — Additional file 5: Table S5. Statistics of longer repeats in each species of Rubus. (XLSX 94 kb) [file 12864_2021_8225_MOESM5_ESM.xlsx]

## Sheet: repeat type in each species
Table S5. Statistics of longer repeats in each species of 46 Rubus.
Species	repeat Length	repeat Types	repeat 1 start position	repeat 2 start position	Region
Rubus corchorifolius KY419958	24	F	5253	5275	Non-CDS
R. corchorifolius KY419958	24	P	7147	7147	Non-CDS
R. corchorifolius KY419958	24	F	7592	7608	Non-CDS
R. corchorifolius KY419958	19	P	7889	71372	Non-CDS
R. corchorifolius KY419958	30	P	8387	46038	Non-CDS
R. corchorifolius KY419958	21	F	8393	35959	Non-CDS
R. corchorifolius KY419958	19	P	8670	28993	Non-CDS
R. corchorifolius KY419958	22	F	9800	37009	Non-CDS
R. corchorifolius KY419958	56	P	10154	10154	Non-CDS
R. corchorifolius KY419958	38	F	10359	10406	Non-CDS
R. corchorifolius KY419958	33	F	10564	10597	Non-CDS
R. corchorifolius KY419958	20	F	13615	89052	Non-CDS
R. corchorifolius KY419958	20	P	13615	151740	Non-CDS
R. corchorifolius KY419958	21	F	13814	13834	Non-CDS
R. corchorifolius KY419958	22	F	27592	27612	Non-CDS
R. corchorifolius KY419958	20	R	28986	28986	Non-CDS
R. corchorifolius KY419958	20	F	28989	71367	Non-CDS
R. corchorifolius KY419958	19	F	28991	60535	Non-CDS
R. corchorifolius KY419958	21	R	29081	29081	Non-CDS
R. corchorifolius KY419958	21	P	35959	46041	Non-CDS
R. corchorifolius KY419958	22	P	36025	45980	Non-CDS
R. corchorifolius KY419958	26	F	44281	121449	CDS
R. corchorifolius KY419958	27	F	44281	99724	CDS
R. corchorifolius KY419958	27	P	44281	141061	CDS
R. corchorifolius KY419958	20	P	44934	84938	CDS
R. corchorifolius KY419958	19	R	44935	76318	CDS
R. corchorifolius KY419958	19	F	47118	47150	Non-CDS
R. corchorifolius KY419958	19	R	47598	60228	Non-CDS
R. corchorifolius KY419958	20	R	51758	51758	CDS
R. corchorifolius KY419958	38	P	53569	53569	Non-CDS
R. corchorifolius KY419958	19	F	57715	57740	CDS
R. corchorifolius KY419958	34	F	58324	58355	Non-CDS
R. corchorifolius KY419958	19	R	60238	60268	Non-CDS
R. corchorifolius KY419958	26	R	60238	60238	Non-CDS
R. corchorifolius KY419958	24	F	60245	60268	Non-CDS
R. corchorifolius KY419958	19	F	63911	68329	Non-CDS
R. corchorifolius KY419958	27	R	67555	67555	Non-CDS
R. corchorifolius KY419958	20	R	67775	67775	Non-CDS
R. corchorifolius KY419958	21	F	68335	121926	Non-CDS
R. corchorifolius KY419958	23	F	72501	72519	CDS
R. corchorifolius KY419958	38	P	75218	75218	Non-CDS
R. corchorifolius KY419958	20	P	81574	81574	Non-CDS
R. corchorifolius KY419958	22	P	84966	84966	Non-CDS
R. corchorifolius KY419958	25758	P	85293	129761	Non-CDS
R. corchorifolius KY419958	40	F	99710	121435	Non-CDS
R. corchorifolius KY419958	22	P	112511	112511	CDS
R. corchorifolius KY419958	22	R	113404	113404	Non-CDS
R. corchorifolius KY419958	23	P	114787	114826	Non-CDS
R. corchorifolius KY419958	40	P	121435	141062	CDS
R. corchorifolius KY419958	20	R	127532	127532	CDS
R. niveus KY419961	63	P	0	85300	Non-CDS
R. niveus KY419961	63	F	0	156012	Non-CDS
R. niveus KY419961	21	R	4415	4415	Non-CDS
R. niveus KY419961	22	P	4675	4675	Non-CDS
R. niveus KY419961	30	P	8475	45880	Non-CDS
R. niveus KY419961	21	F	8481	36478	Non-CDS
R. niveus KY419961	22	F	9924	37509	Non-CDS
R. niveus KY419961	56	P	10284	10284	Non-CDS
R. niveus KY419961	20	F	10462	10481	Non-CDS
R. niveus KY419961	36	F	10495	10539	Non-CDS
R. niveus KY419961	21	F	10769	10787	Non-CDS
R. niveus KY419961	28	F	13147	13172	Non-CDS
R. niveus KY419961	20	F	13774	89064	Non-CDS
R. niveus KY419961	20	P	13774	152291	Non-CDS
R. niveus KY419961	21	R	30577	30577	Non-CDS
R. niveus KY419961	25	F	32237	32259	Non-CDS
R. niveus KY419961	20	F	33228	33248	Non-CDS
R. niveus KY419961	21	P	36478	45883	Non-CDS
R. niveus KY419961	22	P	36544	45822	Non-CDS
R. niveus KY419961	21	C	37444	47888	Non-CDS
R. niveus KY419961	26	F	44766	121757	CDS
R. niveus KY419961	27	F	44766	99744	CDS
R. niveus KY419961	27	P	44766	141604	CDS
R. niveus KY419961	24	F	47616	47640	Non-CDS
R. niveus KY419961	26	F	47926	47950	Non-CDS
R. niveus KY419961	20	R	51831	51831	CDS
R. niveus KY419961	19	R	52555	52555	Non-CDS
R. niveus KY419961	38	P	53660	53660	CDS
R. niveus KY419961	24	F	56075	56099	Non-CDS
R. niveus KY419961	26	F	57980	58005	Non-CDS
R. niveus KY419961	22	R	58163	58163	Non-CDS
R. niveus KY419961	34	F	58431	58462	Non-CDS
R. niveus KY419961	19	F	66127	69214	Non-CDS
R. niveus KY419961	27	R	67545	67545	Non-CDS
R. niveus KY419961	19	R	67555	67555	Non-CDS
R. niveus KY419961	20	R	67765	67765	CDS
R. niveus KY419961	20	P	68688	68688	Non-CDS
R. niveus KY419961	22	F	71207	71229	CDS
R. niveus KY419961	20	P	75232	75256	CDS
R. niveus KY419961	19	C	78867	128334	CDS
R. niveus KY419961	22	P	81623	81623	Non-CDS
R. niveus KY419961	26238	P	85059	130078	CDS
R. niveus KY419961	40	F	99730	121743	Non-CDS
R. niveus KY419961	24	F	100583	100607	Non-CDS
R. niveus KY419961	24	P	100583	140744	Non-CDS
R. niveus KY419961	24	P	100607	140768	Non-CDS
R. niveus KY419961	22	P	112751	112751	CDS
R. niveus KY419961	21	R	113566	113566	Non-CDS
R. niveus KY419961	40	P	121743	141605	CDS
R. niveus KY419961	24	F	140744	140768	Non-CDS
R. fockeanus KY420018	35	F	345	368	CDS
R. fockeanus KY420018	20	R	4444	4444	Non-CDS
R. fockeanus KY420018	22	P	4628	4628	Non-CDS
R. fockeanus KY420018	22	F	6584	37152	CDS
R. fockeanus KY420018	19	P	7684	10473	Non-CDS
R. fockeanus KY420018	20	R	7687	7687	Non-CDS
R. fockeanus KY420018	30	P	8472	46391	Non-CDS
R. fockeanus KY420018	21	F	8478	36334	CDS
R. fockeanus KY420018	22	F	9923	37351	CDS
R. fockeanus KY420018	44	P	10297	10297	Non-CDS
R. fockeanus KY420018	20	F	13663	89879	CDS
R. fockeanus KY420018	20	P	13663	152641	Non-CDS
R. fockeanus KY420018	25	F	33058	33127	CDS
R. fockeanus KY420018	19	F	33086	33103	Non-CDS
R. fockeanus KY420018	19	F	33086	33126	Non-CDS
R. fockeanus KY420018	23	F	33099	33122	CDS
R. fockeanus KY420018	21	P	36334	46394	Non-CDS
R. fockeanus KY420018	22	P	36400	46333	Non-CDS
R. fockeanus KY420018	26	F	44639	122309	CDS
R. fockeanus KY420018	27	F	44639	100552	CDS
R. fockeanus KY420018	27	P	44639	141961	Non-CDS
R. fockeanus KY420018	28	R	48379	48379	Non-CDS
R. fockeanus KY420018	21	R	48389	48389	Non-CDS
R. fockeanus KY420018	19	F	48509	48528	Non-CDS
R. fockeanus KY420018	23	F	50227	50240	CDS
R. fockeanus KY420018	20	R	52328	52328	Non-CDS
R. fockeanus KY420018	19	R	53070	53070	Non-CDS
R. fockeanus KY420018	38	P	54186	54186	Non-CDS
R. fockeanus KY420018	19	F	58330	58355	Non-CDS
R. fockeanus KY420018	20	F	58509	58526	Non-CDS
R. fockeanus KY420018	19	R	58689	58689	Non-CDS
R. fockeanus KY420018	34	F	58963	58994	CDS
R. fockeanus KY420018	26	P	60744	60744	Non-CDS
R. fockeanus KY420018	38	P	60852	60852	Non-CDS
R. fockeanus KY420018	19	F	66916	70016	Non-CDS
R. fockeanus KY420018	27	R	68358	68358	Non-CDS
R. fockeanus KY420018	19	R	68368	68368	Non-CDS
R. fockeanus KY420018	20	P	69492	69492	Non-CDS
R. fockeanus KY420018	19	R	70022	70022	Non-CDS
R. fockeanus KY420018	19	R	79677	79677	Non-CDS
R. fockeanus KY420018	22	P	82399	82399	Non-CDS
R. fockeanus KY420018	43	F	85742	85778	CDS
R. fockeanus KY420018	103	P	86118	154410	Non-CDS
R. fockeanus KY420018	23730	P	88130	130680	Non-CDS
R. fockeanus KY420018	40	F	100538	122295	CDS
R. fockeanus KY420018	22	P	113311	113311	Non-CDS
R. fockeanus KY420018	23	R	115993	115993	Non-CDS
R. fockeanus KY420018	40	P	122295	141962	Non-CDS
R. fockeanus KY420018	20	R	122512	122512	Non-CDS
R. fockeanus KY420018	33	F	125786	125802	CDS
R. crataegifolius MG189543	18	F	193	210	Non-CDS
R. crataegifolius MG189543	18	F	4517	85062	Non-CDS
R. crataegifolius MG189543	22	P	4617	4617	Non-CDS
R. crataegifolius MG189543	20	F	4743	4757	Non-CDS
R. crataegifolius MG189543	18	C	7658	72164	Non-CDS
R. crataegifolius MG189543	30	P	8498	46009	Non-CDS
R. crataegifolius MG189543	21	F	8504	35992	Non-CDS
R. crataegifolius MG189543	22	F	9913	37028	Non-CDS
R. crataegifolius MG189543	56	P	10273	10273	Non-CDS
R. crataegifolius MG189543	19	F	12295	65053	Non-CDS
R. crataegifolius MG189543	19	R	13306	13306	Non-CDS
R. crataegifolius MG189543	20	F	13646	89163	Non-CDS
R. crataegifolius MG189543	20	P	13646	151933	Non-CDS
R. crataegifolius MG189543	20	F	14014	72498	Non-CDS
R. crataegifolius MG189543	22	F	28398	28409	Non-CDS
R. crataegifolius MG189543	22	P	29281	29281	CDS
R. crataegifolius MG189543	21	P	35992	46012	Non-CDS
R. crataegifolius MG189543	22	P	36058	45951	Non-CDS
R. crataegifolius MG189543	22	F	36840	36855	Non-CDS
R. crataegifolius MG189543	26	F	44329	121611	CDS
R. crataegifolius MG189543	27	F	44329	99853	CDS
R. crataegifolius MG189543	27	P	44329	141236	CDS
R. crataegifolius MG189543	19	R	47728	60293	Non-CDS
R. crataegifolius MG189543	24	R	47894	47894	Non-CDS
R. crataegifolius MG189543	31	F	47912	47943	Non-CDS
R. crataegifolius MG189543	19	F	48408	48426	Non-CDS
R. crataegifolius MG189543	19	F	49590	104483	Non-CDS
R. crataegifolius MG189543	19	P	49590	136614	Non-CDS
R. crataegifolius MG189543	20	R	51864	51864	CDS
R. crataegifolius MG189543	19	R	52559	52559	Non-CDS
R. crataegifolius MG189543	62	P	53638	53638	Non-CDS
R. crataegifolius MG189543	19	F	57803	57828	CDS
R. crataegifolius MG189543	34	F	58403	58434	Non-CDS
R. crataegifolius MG189543	26	P	60178	60178	Non-CDS
R. crataegifolius MG189543	27	R	67678	67678	Non-CDS
R. crataegifolius MG189543	19	R	67688	67688	Non-CDS
R. crataegifolius MG189543	19	R	68878	68878	Non-CDS
R. crataegifolius MG189543	20	C	76412	85050	CDS
R. crataegifolius MG189543	20	P	81675	81675	Non-CDS
R. crataegifolius MG189543	20	R	82966	85056	CDS
R. crataegifolius MG189543	21	R	85045	85045	Non-CDS
R. crataegifolius MG189543	25781	P	85402	129933	Non-CDS
R. crataegifolius MG189543	19	F	92607	92625	CDS
R. crataegifolius MG189543	19	P	92607	148472	CDS
R. crataegifolius MG189543	19	P	92625	148490	CDS
R. crataegifolius MG189543	40	F	99839	121597	Non-CDS
R. crataegifolius MG189543	21	R	113442	113442	Non-CDS
R. crataegifolius MG189543	40	P	121597	141237	CDS
R. crataegifolius MG189543	20	R	127704	127704	CDS
R. crataegifolius MG189543	19	F	148472	148490	CDS
R. takesimensis MG972806	22	P	4618	4618	Non-CDS
R. takesimensis MG972806	20	F	4744	4758	Non-CDS
R. takesimensis MG972806	19	P	6167	6537	CDS
R. takesimensis MG972806	18	C	7661	72195	Non-CDS
R. takesimensis MG972806	30	P	8501	45986	Non-CDS
R. takesimensis MG972806	21	F	8507	35984	Non-CDS
R. takesimensis MG972806	22	F	9918	37005	Non-CDS
R. takesimensis MG972806	56	P	10278	10278	Non-CDS
R. takesimensis MG972806	19	F	12300	65082	Non-CDS
R. takesimensis MG972806	19	R	13311	13311	Non-CDS
R. takesimensis MG972806	20	F	13651	89191	Non-CDS
R. takesimensis MG972806	20	P	13651	151979	Non-CDS
R. takesimensis MG972806	19	F	14019	72528	Non-CDS
R. takesimensis MG972806	22	P	29271	29271	Non-CDS
R. takesimensis MG972806	21	P	35984	45989	Non-CDS
R. takesimensis MG972806	22	P	36050	45928	Non-CDS
R. takesimensis MG972806	26	F	44306	121659	CDS
R. takesimensis MG972806	27	F	44306	99881	CDS
R. takesimensis MG972806	27	P	44306	141282	CDS
R. takesimensis MG972806	21	F	47054	47103	Non-CDS
R. takesimensis MG972806	22	F	47054	47073	Non-CDS
R. takesimensis MG972806	32	F	47062	47092	Non-CDS
R. takesimensis MG972806	19	R	47728	60322	Non-CDS
R. takesimensis MG972806	24	R	47901	47901	Non-CDS
R. takesimensis MG972806	24	F	47926	47964	Non-CDS
R. takesimensis MG972806	19	F	48421	48439	Non-CDS
R. takesimensis MG972806	19	F	49603	104511	Non-CDS
R. takesimensis MG972806	19	P	49603	136660	Non-CDS
R. takesimensis MG972806	20	R	51877	51877	CDS
R. takesimensis MG972806	19	R	52572	52572	Non-CDS
R. takesimensis MG972806	38	P	53663	53663	Non-CDS
R. takesimensis MG972806	19	F	57816	57841	CDS
R. takesimensis MG972806	34	F	58416	58447	Non-CDS
R. takesimensis MG972806	26	P	60207	60207	Non-CDS
R. takesimensis MG972806	27	R	67707	67707	Non-CDS
R. takesimensis MG972806	19	R	67717	67717	Non-CDS
R. takesimensis MG972806	19	R	68908	68908	Non-CDS
R. takesimensis MG972806	20	C	76443	85078	CDS
R. takesimensis MG972806	20	P	81707	81707	Non-CDS
R. takesimensis MG972806	20	R	82999	85084	CDS
R. takesimensis MG972806	25781	P	85430	129979	Non-CDS
R. takesimensis MG972806	19	F	92635	92653	CDS
R. takesimensis MG972806	19	P	92635	148518	CDS
R. takesimensis MG972806	19	P	92653	148536	CDS
R. takesimensis MG972806	40	F	99867	121645	Non-CDS
R. takesimensis MG972806	30	F	111215	111243	Non-CDS
R. takesimensis MG972806	21	R	113498	113498	Non-CDS
R. takesimensis MG972806	40	P	121645	141283	CDS
R. takesimensis MG972806	20	R	127750	127750	CDS
R. takesimensis MG972806	19	F	148518	148536	CDS
R. boninensis MH734123	22	P	4556	4556	Non-CDS
R. boninensis MH734123	19	P	6104	6469	CDS
R. boninensis MH734123	19	R	6857	6857	Non-CDS
R. boninensis MH734123	27	R	7124	7124	Non-CDS
R. boninensis MH734123	30	P	8397	46054	Non-CDS
R. boninensis MH734123	21	F	8403	36023	Non-CDS
R. boninensis MH734123	22	F	9839	37056	Non-CDS
R. boninensis MH734123	56	P	10197	10197	Non-CDS
R. boninensis MH734123	19	F	12244	81727	Non-CDS
R. boninensis MH734123	20	F	13584	89199	Non-CDS
R. boninensis MH734123	20	P	13584	152026	Non-CDS
R. boninensis MH734123	20	F	13951	72576	Non-CDS
R. boninensis MH734123	19	F	29219	52589	Non-CDS
R. boninensis MH734123	19	R	29224	48383	Non-CDS
R. boninensis MH734123	21	P	29368	29411	Non-CDS
R. boninensis MH734123	19	F	32102	32121	Non-CDS
R. boninensis MH734123	21	P	36023	46057	Non-CDS
R. boninensis MH734123	22	P	36089	45996	Non-CDS
R. boninensis MH734123	26	F	44356	121672	CDS
R. boninensis MH734123	27	F	44356	99903	CDS
R. boninensis MH734123	27	P	44356	141315	CDS
R. boninensis MH734123	21	F	47125	47144	Non-CDS
R. boninensis MH734123	19	R	47758	60373	Non-CDS
R. boninensis MH734123	30	F	47856	47870	Non-CDS
R. boninensis MH734123	19	F	49632	104533	Non-CDS
R. boninensis MH734123	19	P	49632	136693	Non-CDS
R. boninensis MH734123	20	R	51913	51913	CDS
R. boninensis MH734123	19	F	52579	52588	Non-CDS
R. boninensis MH734123	20	R	52579	52579	Non-CDS
R. boninensis MH734123	27	R	52580	52580	Non-CDS
R. boninensis MH734123	62	P	53672	53672	Non-CDS
R. boninensis MH734123	25	F	57831	57856	CDS
R. boninensis MH734123	34	F	58444	58506	Non-CDS
R. boninensis MH734123	65	F	58444	58475	Non-CDS
R. boninensis MH734123	26	P	60250	60250	Non-CDS
R. boninensis MH734123	19	F	60383	60401	Non-CDS
R. boninensis MH734123	19	R	61754	61754	Non-CDS
R. boninensis MH734123	27	R	67768	67768	Non-CDS
R. boninensis MH734123	19	R	67778	67778	Non-CDS
R. boninensis MH734123	20	R	67988	67988	Non-CDS
R. boninensis MH734123	38	P	75381	75381	Non-CDS
R. boninensis MH734123	22	P	81744	81744	Non-CDS
R. boninensis MH734123	20	P	84524	121883	Non-CDS
R. boninensis MH734123	25793	P	85438	130014	Non-CDS
R. boninensis MH734123	19	F	92643	92661	CDS
R. boninensis MH734123	40	F	99889	121658	Non-CDS
R. boninensis MH734123	20	P	112675	112675	CDS
R. boninensis MH734123	40	P	121658	141316	CDS
R. boninensis MH734123	23	R	124916	124916	CDS
R. boninensis MH734123	20	R	127785	127785	CDS
R. coreanus MH992398	28	F	216	242	Non-CDS
R. coreanus MH992398	22	P	4635	4635	Non-CDS
R. coreanus MH992398	28	F	5837	5883	CDS
R. coreanus MH992398	51	F	5837	5860	CDS
R. coreanus MH992398	30	P	8499	45615	Non-CDS
R. coreanus MH992398	21	F	8505	36201	CDS
R. coreanus MH992398	22	F	9946	37225	CDS
R. coreanus MH992398	54	P	10308	10308	Non-CDS
R. coreanus MH992398	30	F	12962	12979	Non-CDS
R. coreanus MH992398	33	F	12963	13007	Non-CDS
R. coreanus MH992398	29	F	12980	13007	Non-CDS
R. coreanus MH992398	20	F	13746	89023	Non-CDS
R. coreanus MH992398	20	P	13746	151592	Non-CDS
R. coreanus MH992398	21	R	30349	30349	Non-CDS
R. coreanus MH992398	21	P	36201	45618	CDS
R. coreanus MH992398	22	P	36267	45557	CDS
R. coreanus MH992398	21	C	37160	47639	Non-CDS
R. coreanus MH992398	26	F	44500	121059	CDS
R. coreanus MH992398	27	F	44500	99697	CDS
R. coreanus MH992398	27	P	44500	140911	CDS
R. coreanus MH992398	24	F	47351	47375	Non-CDS
R. coreanus MH992398	26	F	47683	47707	Non-CDS
R. coreanus MH992398	27	F	52335	52362	CDS
R. coreanus MH992398	38	P	53477	53477	Non-CDS
R. coreanus MH992398	24	F	55892	55916	Non-CDS
R. coreanus MH992398	31	F	57126	57215	CDS
R. coreanus MH992398	45	F	57170	57259	CDS
R. coreanus MH992398	26	F	57886	57911	Non-CDS
R. coreanus MH992398	22	R	58069	58069	Non-CDS
R. coreanus MH992398	34	F	58337	58368	Non-CDS
R. coreanus MH992398	25	P	66994	77414	CDS
R. coreanus MH992398	25	P	66994	77463	CDS
R. coreanus MH992398	27	R	67454	67454	Non-CDS
R. coreanus MH992398	27	F	77388	77486	Non-CDS
R. coreanus MH992398	76	F	77388	77437	Non-CDS
R. coreanus MH992398	22	P	81588	81588	Non-CDS
R. coreanus MH992398	47	P	85256	155358	Non-CDS
R. coreanus MH992398	14364	P	85276	140995	Non-CDS
R. coreanus MH992398	23	P	96432	98488	CDS
R. coreanus MH992398	23	F	96432	142124	CDS
R. coreanus MH992398	23	F	98488	144180	CDS
R. coreanus MH992398	11830	P	99641	129164	Non-CDS
R. coreanus MH992398	40	F	99683	121045	Non-CDS
R. coreanus MH992398	24	F	100536	100560	Non-CDS
R. coreanus MH992398	24	P	100536	140051	Non-CDS
R. coreanus MH992398	24	P	100560	140075	Non-CDS
R. coreanus MH992398	40	P	121045	140912	CDS
R. coreanus MH992398	24	F	140051	140075	Non-CDS
R. coreanus MH992398	23	P	142124	144180	Non-CDS
R. coreanus MH992398	27	F	155332	155358	Non-CDS
R. lambertianus var. glaber MH992400	22	P	4600	4600	Non-CDS
R. lambertianus var. glaber MH992400	26	F	7602	7628	Non-CDS
R. lambertianus var. glaber MH992400	30	P	8417	46433	Non-CDS
R. lambertianus var. glaber MH992400	22	F	9868	37331	Non-CDS
R. lambertianus var. glaber MH992400	24	F	10077	10124	Non-CDS
R. lambertianus var. glaber MH992400	56	P	10275	10275	Non-CDS
R. lambertianus var. glaber MH992400	25	F	33096	33120	Non-CDS
R. lambertianus var. glaber MH992400	22	P	36379	46375	Non-CDS
R. lambertianus var. glaber MH992400	35	F	40539	40582	Non-CDS
R. lambertianus var. glaber MH992400	24	F	43255	43267	Non-CDS
R. lambertianus var. glaber MH992400	26	F	44667	122423	Non-CDS
R. lambertianus var. glaber MH992400	27	F	44667	100573	Non-CDS
R. lambertianus var. glaber MH992400	27	P	44667	142092	Non-CDS
R. lambertianus var. glaber MH992400	22	R	48142	115521	Non-CDS
R. lambertianus var. glaber MH992400	28	R	48405	48405	Non-CDS
R. lambertianus var. glaber MH992400	38	P	54149	54149	Non-CDS
R. lambertianus var. glaber MH992400	34	F	58875	58906	Non-CDS
R. lambertianus var. glaber MH992400	26	P	60656	60656	Non-CDS
R. lambertianus var. glaber MH992400	27	R	68242	68242	Non-CDS
R. lambertianus var. glaber MH992400	24	P	72073	72073	CDS
R. lambertianus var. glaber MH992400	38	P	75898	75898	CDS
R. lambertianus var. glaber MH992400	26	F	78189	78339	CDS
R. lambertianus var. glaber MH992400	24	F	78190	78315	Non-CDS
R. lambertianus var. glaber MH992400	49	F	78190	78290	Non-CDS
R. lambertianus var. glaber MH992400	74	F	78190	78265	Non-CDS
R. lambertianus var. glaber MH992400	99	F	78190	78240	Non-CDS
R. lambertianus var. glaber MH992400	124	F	78190	78215	Non-CDS
R. lambertianus var. glaber MH992400	25	F	78215	78340	CDS
R. lambertianus var. glaber MH992400	25	F	78240	78340	Non-CDS
R. lambertianus var. glaber MH992400	25	F	78265	78340	Non-CDS
R. lambertianus var. glaber MH992400	25	F	78290	78340	Non-CDS
R. lambertianus var. glaber MH992400	24	F	78315	78340	Non-CDS
R. lambertianus var. glaber MH992400	22	P	82438	82438	Non-CDS
R. lambertianus var. glaber MH992400	22	R	85772	85772	Non-CDS
R. lambertianus var. glaber MH992400	14424	P	86123	142145	Non-CDS
R. lambertianus var. glaber MH992400	23	P	97303	99364	Non-CDS
R. lambertianus var. glaber MH992400	23	F	97303	143305	Non-CDS
R. lambertianus var. glaber MH992400	23	F	99364	145366	Non-CDS
R. lambertianus var. glaber MH992400	8804	P	100548	133340	Non-CDS
R. lambertianus var. glaber MH992400	40	F	100559	122409	Non-CDS
R. lambertianus var. glaber MH992400	24	F	101417	101441	Non-CDS
R. lambertianus var. glaber MH992400	24	P	101417	141227	CDS
R. lambertianus var. glaber MH992400	24	P	101441	141251	CDS
R. lambertianus var. glaber MH992400	2558	P	109347	130779	CDS
R. lambertianus var. glaber MH992400	27	F	111909	111934	Non-CDS
R. lambertianus var. glaber MH992400	22	P	113392	113392	CDS
R. lambertianus var. glaber MH992400	23	R	116118	116118	Non-CDS
R. lambertianus var. glaber MH992400	40	P	122409	142093	Non-CDS
R. lambertianus var. glaber MH992400	24	F	141227	141251	CDS
R. lambertianus var. glaber MH992400	23	P	143305	145366	CDS
R. leucanthus MK105853	107	P	0	85642	Non-CDS
R. leucanthus MK105853	24	P	6573	6573	Non-CDS
R. leucanthus MK105853	19	R	7665	7665	Non-CDS
R. leucanthus MK105853	30	P	8440	46095	Non-CDS
R. leucanthus MK105853	21	F	8446	35994	Non-CDS
R. leucanthus MK105853	19	R	8730	8730	Non-CDS
R. leucanthus MK105853	26	P	9475	9475	Non-CDS
R. leucanthus MK105853	22	F	9903	37058	Non-CDS
R. leucanthus MK105853	21	P	10263	10305	Non-CDS
R. leucanthus MK105853	32	P	10275	10275	Non-CDS
R. leucanthus MK105853	20	F	13631	89516	Non-CDS
R. leucanthus MK105853	20	P	13631	152281	Non-CDS
R. leucanthus MK105853	23	F	31045	31068	Non-CDS
R. leucanthus MK105853	19	P	32622	123012	Non-CDS
R. leucanthus MK105853	20	P	32837	50355	Non-CDS
R. leucanthus MK105853	21	P	35994	46098	Non-CDS
R. leucanthus MK105853	22	P	36060	46037	Non-CDS
R. leucanthus MK105853	20	P	36950	36950	Non-CDS
R. leucanthus MK105853	20	F	36991	52646	Non-CDS
R. leucanthus MK105853	26	F	44348	121947	CDS
R. leucanthus MK105853	27	F	44348	100185	CDS
R. leucanthus MK105853	27	P	44348	141605	CDS
R. leucanthus MK105853	22	P	47159	47159	Non-CDS
R. leucanthus MK105853	20	R	48029	48029	Non-CDS
R. leucanthus MK105853	28	R	48035	48035	Non-CDS
R. leucanthus MK105853	20	R	51983	51983	Non-CDS
R. leucanthus MK105853	38	P	53784	53784	Non-CDS
R. leucanthus MK105853	25	F	57924	57949	CDS
R. leucanthus MK105853	34	F	58526	58557	Non-CDS
R. leucanthus MK105853	26	P	60301	60301	Non-CDS
R. leucanthus MK105853	22	P	60401	60401	Non-CDS
R. leucanthus MK105853	23	F	61702	61724	Non-CDS
R. leucanthus MK105853	27	R	67910	67910	Non-CDS
R. leucanthus MK105853	19	R	67920	67920	Non-CDS
R. leucanthus MK105853	20	R	68128	68128	Non-CDS
R. leucanthus MK105853	21	F	68575	68594	Non-CDS
R. leucanthus MK105853	21	F	68707	122396	Non-CDS
R. leucanthus MK105853	20	P	69052	69052	Non-CDS
R. leucanthus MK105853	19	P	83959	123014	Non-CDS
R. leucanthus MK105853	19	R	85303	85303	Non-CDS
R. leucanthus MK105853	25778	P	85749	130290	Non-CDS
R. leucanthus MK105853	19	F	92960	92978	CDS
R. leucanthus MK105853	19	P	92960	148820	CDS
R. leucanthus MK105853	19	P	92978	148838	CDS
R. leucanthus MK105853	40	F	100171	121933	Non-CDS
R. leucanthus MK105853	22	P	112992	112992	CDS
R. leucanthus MK105853	21	F	115190	115212	Non-CDS
R. leucanthus MK105853	21	R	115652	115652	Non-CDS
R. leucanthus MK105853	40	P	121933	141606	CDS
R. leucanthus MK105853	20	P	122119	122140	CDS
R. trifidus MK465682	22	P	4557	4557	Non-CDS
R. trifidus MK465682	19	F	4715	28403	Non-CDS
R. trifidus MK465682	27	R	7131	7131	Non-CDS
R. trifidus MK465682	30	P	8420	46023	Non-CDS
R. trifidus MK465682	21	F	8426	35999	Non-CDS
R. trifidus MK465682	22	F	9862	37038	Non-CDS
R. trifidus MK465682	56	P	10221	10221	Non-CDS
R. trifidus MK465682	21	C	12264	71307	Non-CDS
R. trifidus MK465682	20	F	13609	89227	Non-CDS
R. trifidus MK465682	20	P	13609	152042	Non-CDS
R. trifidus MK465682	19	R	29235	48375	Non-CDS
R. trifidus MK465682	27	P	29379	29416	Non-CDS
R. trifidus MK465682	19	F	32113	32132	Non-CDS
R. trifidus MK465682	21	P	35999	46026	Non-CDS
R. trifidus MK465682	22	P	36065	45965	Non-CDS
R. trifidus MK465682	20	P	40482	40482	CDS
R. trifidus MK465682	26	F	44330	121691	CDS
R. trifidus MK465682	27	F	44330	99931	CDS
R. trifidus MK465682	27	P	44330	141331	CDS
R. trifidus MK465682	19	R	47745	60365	Non-CDS
R. trifidus MK465682	30	F	47843	47857	Non-CDS
R. trifidus MK465682	19	F	49624	104566	Non-CDS
R. trifidus MK465682	19	P	49624	136704	Non-CDS
R. trifidus MK465682	20	R	51904	51904	CDS
R. trifidus MK465682	52	P	53669	53669	Non-CDS
R. trifidus MK465682	25	F	57824	57874	CDS
R. trifidus MK465682	50	F	57824	57849	CDS
R. trifidus MK465682	34	F	58462	58493	Non-CDS
R. trifidus MK465682	26	P	60237	60237	Non-CDS
R. trifidus MK465682	19	F	60375	60393	Non-CDS
R. trifidus MK465682	26	F	60437	60463	Non-CDS
R. trifidus MK465682	27	R	61762	61762	Non-CDS
R. trifidus MK465682	27	R	67783	67783	Non-CDS
R. trifidus MK465682	19	R	67793	67793	Non-CDS
R. trifidus MK465682	20	R	68003	68003	Non-CDS
R. trifidus MK465682	19	R	71314	71314	CDS
R. trifidus MK465682	21	F	71416	113529	CDS
R. trifidus MK465682	38	P	75407	75407	Non-CDS
R. trifidus MK465682	22	P	81773	81773	Non-CDS
R. trifidus MK465682	25799	P	85466	130024	Non-CDS
R. trifidus MK465682	19	F	92671	92689	CDS
R. trifidus MK465682	19	P	92671	148581	CDS
R. trifidus MK465682	19	P	92689	148599	CDS
R. trifidus MK465682	40	F	99917	121677	Non-CDS
R. trifidus MK465682	20	P	112709	112709	CDS
R. trifidus MK465682	19	R	113524	113524	Non-CDS
R. trifidus MK465682	19	F	113877	113893	Non-CDS
R. trifidus MK465682	40	P	121677	141332	CDS
R. trifidus MK465682	23	R	124938	124938	CDS
R. trifidus MK465682	20	R	127798	127798	CDS
R. amabilis MN652918	22	P	4581	4581	Non-CDS
R. amabilis MN652918	20	F	4738	37053	Non-CDS
R. amabilis MN652918	18	R	7171	7171	CDS
R. amabilis MN652918	18	C	8114	84497	Non-CDS
R. amabilis MN652918	18	F	8373	121168	Non-CDS
R. amabilis MN652918	19	F	8374	8392	Non-CDS
R. amabilis MN652918	30	P	8454	45633	Non-CDS
R. amabilis MN652918	21	F	8460	36219	Non-CDS
R. amabilis MN652918	22	F	9908	37238	Non-CDS
R. amabilis MN652918	19	P	9976	10000	Non-CDS
R. amabilis MN652918	20	F	13602	88309	Non-CDS
R. amabilis MN652918	20	P	13602	151494	Non-CDS
R. amabilis MN652918	47	F	14205	14249	Non-CDS
R. amabilis MN652918	18	R	27524	27524	Non-CDS
R. amabilis MN652918	18	F	27949	27964	Non-CDS
R. amabilis MN652918	20	F	30536	30559	Non-CDS
R. amabilis MN652918	21	P	36219	45636	Non-CDS
R. amabilis MN652918	22	P	36285	45575	Non-CDS
R. amabilis MN652918	18	F	38918	41133	CDS
R. amabilis MN652918	18	F	39467	41691	CDS
R. amabilis MN652918	26	F	44509	120965	CDS
R. amabilis MN652918	27	F	44509	98989	CDS
R. amabilis MN652918	27	P	44509	140807	CDS
R. amabilis MN652918	18	P	46575	46575	Non-CDS
R. amabilis MN652918	18	P	47631	47631	Non-CDS
R. amabilis MN652918	28	R	47660	47660	Non-CDS
R. amabilis MN652918	19	R	47671	47671	Non-CDS
R. amabilis MN652918	20	R	51240	51240	CDS
R. amabilis MN652918	19	F	51820	51838	Non-CDS
R. amabilis MN652918	38	P	53029	53029	Non-CDS
R. amabilis MN652918	34	F	57764	57795	Non-CDS
R. amabilis MN652918	38	P	59401	59401	Non-CDS
R. amabilis MN652918	20	F	59743	59759	Non-CDS
R. amabilis MN652918	19	F	65242	65261	Non-CDS
R. amabilis MN652918	25	R	66925	66925	Non-CDS
R. amabilis MN652918	19	R	66934	66934	Non-CDS
R. amabilis MN652918	20	R	67144	67144	Non-CDS
R. amabilis MN652918	20	F	67719	121420	Non-CDS
R. amabilis MN652918	20	P	68060	68060	Non-CDS
R. amabilis MN652918	19	C	78137	127544	Non-CDS
R. amabilis MN652918	25991	P	84544	129288	Non-CDS
R. amabilis MN652918	19	F	91753	91771	CDS
R. amabilis MN652918	19	P	91753	148033	CDS
R. amabilis MN652918	19	P	91771	148051	CDS
R. amabilis MN652918	40	F	98975	120951	CDS
R. amabilis MN652918	22	P	111986	111986	CDS
R. amabilis MN652918	19	R	112802	112802	Non-CDS
R. amabilis MN652918	21	R	114647	114647	Non-CDS
R. amabilis MN652918	40	P	120951	140808	CDS
R. amabilis MN652918	19	F	148033	148051	Non-CDS
R. chingii MN885523	24	P	7128	7128	Non-CDS
R. chingii MN885523	24	F	7573	7589	Non-CDS
R. chingii MN885523	21	P	8369	46013	Non-CDS
R. chingii MN885523	21	F	8375	35924	Non-CDS
R. chingii MN885523	21	P	8652	28968	Non-CDS
R. chingii MN885523	21	P	8654	60500	Non-CDS
R. chingii MN885523	22	F	9784	36974	Non-CDS
R. chingii MN885523	56	P	10137	10137	Non-CDS
R. chingii MN885523	38	F	10342	10389	Non-CDS
R. chingii MN885523	33	F	10547	10580	Non-CDS
R. chingii MN885523	20	F	13598	89004	Non-CDS
R. chingii MN885523	20	P	13598	151625	Non-CDS
R. chingii MN885523	21	F	13797	13817	Non-CDS
R. chingii MN885523	22	F	27570	27590	Non-CDS
R. chingii MN885523	24	F	28961	72346	Non-CDS
R. chingii MN885523	19	F	28968	60502	Non-CDS
R. chingii MN885523	21	R	29058	29058	Non-CDS
R. chingii MN885523	22	P	35990	45946	Non-CDS
R. chingii MN885523	26	F	44246	121344	CDS
R. chingii MN885523	27	F	44246	99676	CDS
R. chingii MN885523	27	P	44246	140946	CDS
R. chingii MN885523	20	P	44899	84902	CDS
R. chingii MN885523	20	F	44899	155347	CDS
R. chingii MN885523	19	R	44900	76283	CDS
R. chingii MN885523	22	P	47495	47522	Non-CDS
R. chingii MN885523	19	R	47539	60188	Non-CDS
R. chingii MN885523	27	R	47770	47770	Non-CDS
R. chingii MN885523	28	F	50797	50813	Non-CDS
R. chingii MN885523	20	R	51719	51719	CDS
R. chingii MN885523	38	P	53530	53530	Non-CDS
R. chingii MN885523	34	F	58285	58316	Non-CDS
R. chingii MN885523	26	R	60198	60198	Non-CDS
R. chingii MN885523	24	F	60205	60228	Non-CDS
R. chingii MN885523	20	C	65021	113276	Non-CDS
R. chingii MN885523	27	R	67523	67523	Non-CDS
R. chingii MN885523	20	R	67743	67743	Non-CDS
R. chingii MN885523	23	F	68299	121810	Non-CDS
R. chingii MN885523	23	F	72466	72484	CDS
R. chingii MN885523	38	P	75183	75183	Non-CDS
R. chingii MN885523	20	P	81537	81537	Non-CDS
R. chingii MN885523	448	P	84805	155016	CDS
R. chingii MN885523	22	P	84918	84918	Non-CDS
R. chingii MN885523	22	F	84918	155329	Non-CDS
R. chingii MN885523	379	P	85253	155464	Non-CDS
R. chingii MN885523	25372	P	85631	129646	CDS
R. chingii MN885523	40	F	99662	121330	Non-CDS
R. chingii MN885523	22	P	112463	112463	CDS
R. chingii MN885523	40	P	121330	140947	CDS
R. chingii MN885523	20	R	127417	127417	CDS
R. chingii MN885523	22	P	155329	155329	CDS
R. cochinchinensis MN913339	22	P	4602	4602	Non-CDS
R. cochinchinensis MN913339	30	P	7145	7145	Non-CDS
R. cochinchinensis MN913339	26	F	7607	7633	Non-CDS
R. cochinchinensis MN913339	19	P	7618	10405	CDS
R. cochinchinensis MN913339	30	P	8420	46321	Non-CDS
R. cochinchinensis MN913339	21	F	8426	36244	Non-CDS
R. cochinchinensis MN913339	22	F	9870	37262	Non-CDS
R. cochinchinensis MN913339	56	P	10230	10230	CDS
R. cochinchinensis MN913339	19	F	12261	65424	CDS
R. cochinchinensis MN913339	20	F	13624	89606	CDS
R. cochinchinensis MN913339	20	P	13624	152454	Non-CDS
R. cochinchinensis MN913339	25	F	33028	33052	CDS
R. cochinchinensis MN913339	21	P	36244	46324	CDS
R. cochinchinensis MN913339	22	P	36310	46263	Non-CDS
R. cochinchinensis MN913339	24	F	43143	43155	CDS
R. cochinchinensis MN913339	26	F	44555	122099	Non-CDS
R. cochinchinensis MN913339	27	F	44555	100284	CDS
R. cochinchinensis MN913339	27	P	44555	141769	Non-CDS
R. cochinchinensis MN913339	19	F	45889	45907	Non-CDS
R. cochinchinensis MN913339	28	R	48286	48286	Non-CDS
R. cochinchinensis MN913339	21	R	48296	48296	CDS
R. cochinchinensis MN913339	21	P	48502	115803	Non-CDS
R. cochinchinensis MN913339	20	R	52193	52193	Non-CDS
R. cochinchinensis MN913339	21	F	52687	52697	Non-CDS
R. cochinchinensis MN913339	19	R	52942	52942	CDS
R. cochinchinensis MN913339	38	P	54047	54047	Non-CDS
R. cochinchinensis MN913339	34	F	58773	58804	Non-CDS
R. cochinchinensis MN913339	26	P	60554	60554	Non-CDS
R. cochinchinensis MN913339	19	R	61114	61114	CDS
R. cochinchinensis MN913339	27	R	68136	68136	Non-CDS
R. cochinchinensis MN913339	19	R	68146	68146	CDS
R. cochinchinensis MN913339	20	P	69260	69260	Non-CDS
R. cochinchinensis MN913339	24	P	71963	71963	Non-CDS
R. cochinchinensis MN913339	19	R	79434	79434	Non-CDS
R. cochinchinensis MN913339	22	P	82159	82159	Non-CDS
R. cochinchinensis MN913339	22	R	85494	85494	Non-CDS
R. cochinchinensis MN913339	25771	P	85845	130464	CDS
R. cochinchinensis MN913339	19	F	93044	93062	CDS
R. cochinchinensis MN913339	19	P	93044	148999	CDS
R. cochinchinensis MN913339	19	P	93062	149017	CDS
R. cochinchinensis MN913339	40	F	100270	122085	Non-CDS
R. cochinchinensis MN913339	24	F	101128	101152	Non-CDS
R. cochinchinensis MN913339	24	P	101128	140904	Non-CDS
R. cochinchinensis MN913339	24	P	101152	140928	Non-CDS
R. cochinchinensis MN913339	22	P	113079	113079	Non-CDS
R. cochinchinensis MN913339	23	R	115794	115794	Non-CDS
R. cochinchinensis MN913339	40	P	122085	141770	Non-CDS
R. cochinchinensis MN913339	21	P	122269	122304	Non-CDS
R. cochinchinensis MN913339	24	P	129679	129679	Non-CDS
R. cochinchinensis MN913339	24	F	140904	140928	Non-CDS
R. ellipticus MT576935	19	P	4337	32452	Non-CDS
R. ellipticus MT576935	22	P	4556	4556	Non-CDS
R. ellipticus MT576935	19	F	4712	28281	Non-CDS
R. ellipticus MT576935	21	F	7086	7103	CDS
R. ellipticus MT576935	30	P	8346	45888	Non-CDS
R. ellipticus MT576935	21	F	8352	35828	CDS
R. ellipticus MT576935	22	F	9774	36849	CDS
R. ellipticus MT576935	20	P	9836	9872	Non-CDS
R. ellipticus MT576935	56	P	10134	10134	Non-CDS
R. ellipticus MT576935	19	F	12794	12811	Non-CDS
R. ellipticus MT576935	20	F	13544	88989	CDS
R. ellipticus MT576935	20	P	13544	151772	Non-CDS
R. ellipticus MT576935	21	P	35828	45891	CDS
R. ellipticus MT576935	22	P	35894	45830	Non-CDS
R. ellipticus MT576935	26	F	44146	121430	CDS
R. ellipticus MT576935	27	F	44146	99674	CDS
R. ellipticus MT576935	27	P	44146	141080	Non-CDS
R. ellipticus MT576935	29	F	47716	47730	CDS
R. ellipticus MT576935	19	P	47797	84905	Non-CDS
R. ellipticus MT576935	20	F	47801	47816	Non-CDS
R. ellipticus MT576935	25	F	47801	47837	Non-CDS
R. ellipticus MT576935	22	F	47814	47835	CDS
R. ellipticus MT576935	19	P	48066	48089	Non-CDS
R. ellipticus MT576935	19	F	49703	49738	Non-CDS
R. ellipticus MT576935	20	R	51771	51771	CDS
R. ellipticus MT576935	23	F	52232	52254	Non-CDS
R. ellipticus MT576935	38	P	53529	53529	Non-CDS
R. ellipticus MT576935	21	C	55642	111376	Non-CDS
R. ellipticus MT576935	21	R	55652	55652	CDS
R. ellipticus MT576935	25	F	57672	57697	Non-CDS
R. ellipticus MT576935	34	F	58278	58309	Non-CDS
R. ellipticus MT576935	26	P	60046	60046	Non-CDS
R. ellipticus MT576935	27	R	67510	67510	Non-CDS
R. ellipticus MT576935	19	R	67520	67520	CDS
R. ellipticus MT576935	19	R	68203	68203	Non-CDS
R. ellipticus MT576935	20	P	68643	68643	Non-CDS
R. ellipticus MT576935	20	P	71337	71358	CDS
R. ellipticus MT576935	22	P	81528	81528	Non-CDS
R. ellipticus MT576935	19	C	84872	115115	Non-CDS
R. ellipticus MT576935	25818	P	85228	129735	Non-CDS
R. ellipticus MT576935	19	F	92427	92445	Non-CDS
R. ellipticus MT576935	40	F	99660	121416	Non-CDS
R. ellipticus MT576935	23	F	99837	99859	Non-CDS
R. ellipticus MT576935	23	P	99837	140899	CDS
R. ellipticus MT576935	23	P	99859	140921	Non-CDS
R. ellipticus MT576935	22	P	112491	112491	Non-CDS
R. ellipticus MT576935	21	R	115121	115121	Non-CDS
R. ellipticus MT576935	40	P	121416	141081	CDS
R. ellipticus MT576935	24	P	128950	128950	CDS
R. ellipticus MT576935	23	F	140899	140921	Non-CDS
R. niveus MT576936	21	R	4353	4353	Non-CDS
R. niveus MT576936	22	P	4613	4613	Non-CDS
R. niveus MT576936	30	P	8429	45796	Non-CDS
R. niveus MT576936	21	F	8435	36384	Non-CDS
R. niveus MT576936	22	F	9878	37407	CDS
R. niveus MT576936	56	P	10238	10238	Non-CDS
R. niveus MT576936	32	F	10426	10443	CDS
R. niveus MT576936	21	F	10677	10713	CDS
R. niveus MT576936	39	F	10677	10695	Non-CDS
R. niveus MT576936	20	F	13676	88939	Non-CDS
R. niveus MT576936	20	P	13676	152162	Non-CDS
R. niveus MT576936	21	F	16124	122071	Non-CDS
R. niveus MT576936	19	R	16127	16127	Non-CDS
R. niveus MT576936	21	R	30482	30482	Non-CDS
R. niveus MT576936	25	F	32142	32164	CDS
R. niveus MT576936	21	P	36384	45799	Non-CDS
R. niveus MT576936	22	P	36450	45738	Non-CDS
R. niveus MT576936	21	C	37342	47780	CDS
R. niveus MT576936	26	F	44683	121629	CDS
R. niveus MT576936	27	F	44683	99618	CDS
R. niveus MT576936	27	P	44683	141476	Non-CDS
R. niveus MT576936	26	F	47818	47842	CDS
R. niveus MT576936	20	R	51722	51722	Non-CDS
R. niveus MT576936	19	R	52446	52446	Non-CDS
R. niveus MT576936	38	P	53551	53551	Non-CDS
R. niveus MT576936	24	F	55966	55990	CDS
R. niveus MT576936	26	F	57871	57896	CDS
R. niveus MT576936	22	R	58054	58054	Non-CDS
R. niveus MT576936	34	F	58322	58353	CDS
R. niveus MT576936	19	F	66009	69095	Non-CDS
R. niveus MT576936	27	R	67427	67427	Non-CDS
R. niveus MT576936	19	R	67437	67437	Non-CDS
R. niveus MT576936	20	R	67648	67648	Non-CDS
R. niveus MT576936	20	P	68571	68571	Non-CDS
R. niveus MT576936	20	P	75091	75115	Non-CDS
R. niveus MT576936	19	C	78731	128206	CDS
R. niveus MT576936	22	P	81489	81489	Non-CDS
R. niveus MT576936	25996	P	85175	129950	Non-CDS
R. niveus MT576936	19	F	92383	92401	Non-CDS
R. niveus MT576936	19	P	92383	148701	Non-CDS
R. niveus MT576936	19	P	92401	148719	Non-CDS
R. niveus MT576936	40	F	99604	121615	CDS
R. niveus MT576936	24	F	100457	100481	CDS
R. niveus MT576936	24	P	100457	140616	Non-CDS
R. niveus MT576936	24	P	100481	140640	Non-CDS
R. niveus MT576936	19	R	111213	111213	Non-CDS
R. niveus MT576936	22	P	112625	112625	Non-CDS
R. niveus MT576936	21	R	113440	113440	Non-CDS
R. niveus MT576936	40	P	121615	141477	Non-CDS
R. niveus MT576936	24	F	140616	140640	CDS
R. reflexus var. lanceolobus MT576937	22	P	4602	4602	Non-CDS
R. reflexus var. lanceolobus MT576937	30	P	7138	7138	Non-CDS
R. reflexus var. lanceolobus MT576937	26	F	7600	7626	CDS
R. reflexus var. lanceolobus MT576937	30	P	8413	46320	Non-CDS
R. reflexus var. lanceolobus MT576937	21	F	8419	36243	CDS
R. reflexus var. lanceolobus MT576937	22	F	9863	37261	CDS
R. reflexus var. lanceolobus MT576937	56	P	10223	10223	Non-CDS
R. reflexus var. lanceolobus MT576937	20	F	13618	89608	CDS
R. reflexus var. lanceolobus MT576937	20	P	13618	152457	Non-CDS
R. reflexus var. lanceolobus MT576937	25	F	33026	33050	CDS
R. reflexus var. lanceolobus MT576937	21	P	36243	46323	Non-CDS
R. reflexus var. lanceolobus MT576937	22	P	36309	46262	Non-CDS
R. reflexus var. lanceolobus MT576937	24	F	43142	43154	CDS
R. reflexus var. lanceolobus MT576937	26	F	44554	122102	CDS
R. reflexus var. lanceolobus MT576937	27	F	44554	100286	CDS
R. reflexus var. lanceolobus MT576937	27	P	44554	141772	Non-CDS
R. reflexus var. lanceolobus MT576937	19	F	45888	45906	CDS
R. reflexus var. lanceolobus MT576937	22	R	48022	115210	Non-CDS
R. reflexus var. lanceolobus MT576937	28	R	48285	48285	Non-CDS
R. reflexus var. lanceolobus MT576937	21	R	48295	48295	Non-CDS
R. reflexus var. lanceolobus MT576937	21	P	48501	115806	Non-CDS
R. reflexus var. lanceolobus MT576937	20	R	52191	52191	Non-CDS
R. reflexus var. lanceolobus MT576937	21	F	52685	52695	CDS
R. reflexus var. lanceolobus MT576937	19	R	52940	52940	Non-CDS
R. reflexus var. lanceolobus MT576937	38	P	54045	54045	Non-CDS
R. reflexus var. lanceolobus MT576937	19	R	56404	83332	Non-CDS
R. reflexus var. lanceolobus MT576937	34	F	58771	58802	CDS
R. reflexus var. lanceolobus MT576937	26	P	60552	60552	Non-CDS
R. reflexus var. lanceolobus MT576937	19	R	61112	61112	Non-CDS
R. reflexus var. lanceolobus MT576937	27	R	68134	68134	Non-CDS
R. reflexus var. lanceolobus MT576937	19	R	68144	68144	Non-CDS
R. reflexus var. lanceolobus MT576937	20	P	69258	69258	Non-CDS
R. reflexus var. lanceolobus MT576937	24	P	71963	71963	Non-CDS
R. reflexus var. lanceolobus MT576937	19	R	79435	79435	Non-CDS
R. reflexus var. lanceolobus MT576937	22	P	82160	82160	Non-CDS
R. reflexus var. lanceolobus MT576937	22	R	85496	85496	Non-CDS
R. reflexus var. lanceolobus MT576937	25771	P	85847	130467	CDS
R. reflexus var. lanceolobus MT576937	19	F	93046	93064	CDS
R. reflexus var. lanceolobus MT576937	19	P	93046	149002	Non-CDS
R. reflexus var. lanceolobus MT576937	19	P	93064	149020	Non-CDS
R. reflexus var. lanceolobus MT576937	40	F	100272	122088	CDS
R. reflexus var. lanceolobus MT576937	24	F	101130	101154	CDS
R. reflexus var. lanceolobus MT576937	24	P	101130	140907	Non-CDS
R. reflexus var. lanceolobus MT576937	24	P	101154	140931	Non-CDS
R. reflexus var. lanceolobus MT576937	22	P	113081	113081	Non-CDS
R. reflexus var. lanceolobus MT576937	20	P	113901	115218	Non-CDS
R. reflexus var. lanceolobus MT576937	23	R	115797	115797	Non-CDS
R. reflexus var. lanceolobus MT576937	40	P	122088	141773	Non-CDS
R. reflexus var. lanceolobus MT576937	21	P	122272	122307	Non-CDS
R. reflexus var. lanceolobus MT576937	24	F	140907	140931	CDS
R. lambertianus MT576938	22	P	4599	4599	Non-CDS
R. lambertianus MT576938	20	F	5656	32627	CDS
R. lambertianus MT576938	26	F	7602	7628	CDS
R. lambertianus MT576938	19	F	7937	66714	Non-CDS
R. lambertianus MT576938	30	P	8417	46342	Non-CDS
R. lambertianus MT576938	21	F	8423	36265	CDS
R. lambertianus MT576938	22	F	9868	37283	CDS
R. lambertianus MT576938	56	P	10228	10228	Non-CDS
R. lambertianus MT576938	20	F	13628	89640	CDS
R. lambertianus MT576938	20	P	13628	152535	Non-CDS
R. lambertianus MT576938	25	F	33048	33072	CDS
R. lambertianus MT576938	21	P	36265	46345	Non-CDS
R. lambertianus MT576938	22	P	36331	46284	Non-CDS
R. lambertianus MT576938	24	F	43164	43176	CDS
R. lambertianus MT576938	26	F	44576	122179	CDS
R. lambertianus MT576938	27	F	44576	100329	CDS
R. lambertianus MT576938	27	P	44576	141839	Non-CDS
R. lambertianus MT576938	19	F	45910	45928	Non-CDS
R. lambertianus MT576938	21	R	47437	47437	Non-CDS
R. lambertianus MT576938	22	R	48051	115277	Non-CDS
R. lambertianus MT576938	28	R	48314	48314	Non-CDS
R. lambertianus MT576938	21	R	48324	48324	Non-CDS
R. lambertianus MT576938	21	P	48530	115883	Non-CDS
R. lambertianus MT576938	20	R	52221	52221	Non-CDS
R. lambertianus MT576938	19	R	52953	52953	Non-CDS
R. lambertianus MT576938	38	P	54058	54058	Non-CDS
R. lambertianus MT576938	34	F	58784	58815	CDS
R. lambertianus MT576938	26	P	60565	60565	Non-CDS
R. lambertianus MT576938	19	R	61125	61125	Non-CDS
R. lambertianus MT576938	19	F	66712	69800	Non-CDS
R. lambertianus MT576938	27	R	68150	68150	Non-CDS
R. lambertianus MT576938	19	R	68160	68160	Non-CDS
R. lambertianus MT576938	20	P	69275	69275	Non-CDS
R. lambertianus MT576938	24	P	71981	71981	Non-CDS
R. lambertianus MT576938	38	P	75806	75806	Non-CDS
R. lambertianus MT576938	19	R	79472	79472	Non-CDS
R. lambertianus MT576938	22	P	82195	82195	Non-CDS
R. lambertianus MT576938	22	R	85528	85528	Non-CDS
R. lambertianus MT576938	25782	P	85879	130534	Non-CDS
R. lambertianus MT576938	19	F	93084	93102	Non-CDS
R. lambertianus MT576938	40	F	100315	122165	CDS
R. lambertianus MT576938	24	F	101173	101197	CDS
R. lambertianus MT576938	24	P	101173	140974	Non-CDS
R. lambertianus MT576938	24	P	101197	140998	Non-CDS
R. lambertianus MT576938	27	F	111665	111690	CDS
R. lambertianus MT576938	22	P	113148	113148	Non-CDS
R. lambertianus MT576938	20	P	113968	115285	Non-CDS
R. lambertianus MT576938	23	R	115874	115874	Non-CDS
R. lambertianus MT576938	40	P	122165	141840	Non-CDS
R. lambertianus MT576938	24	F	140974	140998	CDS
R. columellaris MT576939	22	P	4560	4560	Non-CDS
R. columellaris MT576939	19	F	4716	28120	CDS
R. columellaris MT576939	22	P	6264	6264	Non-CDS
R. columellaris MT576939	21	F	6888	6905	CDS
R. columellaris MT576939	30	P	8143	45781	Non-CDS
R. columellaris MT576939	21	F	8149	35699	CDS
R. columellaris MT576939	22	F	9575	36741	CDS
R. columellaris MT576939	20	P	9637	9673	Non-CDS
R. columellaris MT576939	56	P	9935	9935	Non-CDS
R. columellaris MT576939	27	F	10132	10156	CDS
R. columellaris MT576939	19	F	12628	12645	Non-CDS
R. columellaris MT576939	20	F	13381	88921	CDS
R. columellaris MT576939	20	P	13381	151689	Non-CDS
R. columellaris MT576939	24	F	29635	29656	CDS
R. columellaris MT576939	21	P	35699	45784	Non-CDS
R. columellaris MT576939	22	P	35765	45723	Non-CDS
R. columellaris MT576939	32	R	36480	36480	Non-CDS
R. columellaris MT576939	26	F	44038	121378	CDS
R. columellaris MT576939	27	F	44038	99606	CDS
R. columellaris MT576939	27	P	44038	140997	Non-CDS
R. columellaris MT576939	19	P	47662	114594	CDS
R. columellaris MT576939	20	C	47662	114599	Non-CDS
R. columellaris MT576939	19	F	47676	84836	Non-CDS
R. columellaris MT576939	30	R	47685	47685	Non-CDS
R. columellaris MT576939	20	R	47737	47737	Non-CDS
R. columellaris MT576939	19	P	47912	47935	Non-CDS
R. columellaris MT576939	21	F	49445	49466	CDS
R. columellaris MT576939	19	F	49565	49600	Non-CDS
R. columellaris MT576939	20	R	51627	51627	Non-CDS
R. columellaris MT576939	23	F	52099	52121	CDS
R. columellaris MT576939	38	P	53405	53405	Non-CDS
R. columellaris MT576939	21	C	55526	111286	CDS
R. columellaris MT576939	21	R	55536	55536	Non-CDS
R. columellaris MT576939	34	F	58161	58192	CDS
R. columellaris MT576939	26	P	59944	59944	Non-CDS
R. columellaris MT576939	27	R	67409	67409	Non-CDS
R. columellaris MT576939	19	R	67419	67419	Non-CDS
R. columellaris MT576939	19	R	68102	68102	Non-CDS
R. columellaris MT576939	20	P	68542	68542	Non-CDS
R. columellaris MT576939	20	P	71234	71255	Non-CDS
R. columellaris MT576939	27	F	78507	78534	CDS
R. columellaris MT576939	22	P	81463	81463	Non-CDS
R. columellaris MT576939	25796	P	85160	129674	Non-CDS
R. columellaris MT576939	19	F	92359	92377	Non-CDS
R. columellaris MT576939	40	F	99592	121364	CDS
R. columellaris MT576939	22	P	112401	112401	Non-CDS
R. columellaris MT576939	24	R	114594	114594	Non-CDS
R. columellaris MT576939	21	R	115064	115064	Non-CDS
R. columellaris MT576939	40	P	121364	140998	Non-CDS
R. columellaris MT576939	24	P	128889	128889	Non-CDS
R. ellipticus var. obcordatus MT576940	22	P	4617	4617	Non-CDS
R. ellipticus var. obcordatus MT576940	19	F	4773	28437	CDS
R. ellipticus var. obcordatus MT576940	18	R	7174	7174	Non-CDS
R. ellipticus var. obcordatus MT576940	30	F	8331	8360	CDS
R. ellipticus var. obcordatus MT576940	30	P	8450	46092	Non-CDS
R. ellipticus var. obcordatus MT576940	21	F	8456	36009	CDS
R. ellipticus var. obcordatus MT576940	22	F	9879	37040	CDS
R. ellipticus var. obcordatus MT576940	25	P	9941	9986	Non-CDS
R. ellipticus var. obcordatus MT576940	56	P	10253	10253	Non-CDS
R. ellipticus var. obcordatus MT576940	20	F	13656	89151	CDS
R. ellipticus var. obcordatus MT576940	20	P	13656	151876	Non-CDS
R. ellipticus var. obcordatus MT576940	19	F	15895	122016	CDS
R. ellipticus var. obcordatus MT576940	21	R	22140	22140	Non-CDS
R. ellipticus var. obcordatus MT576940	21	F	32760	32778	CDS
R. ellipticus var. obcordatus MT576940	21	P	36009	46095	Non-CDS
R. ellipticus var. obcordatus MT576940	22	P	36075	46034	Non-CDS
R. ellipticus var. obcordatus MT576940	24	F	42946	42958	CDS
R. ellipticus var. obcordatus MT576940	26	F	44349	121567	CDS
R. ellipticus var. obcordatus MT576940	27	F	44349	99830	CDS
R. ellipticus var. obcordatus MT576940	27	P	44349	141190	Non-CDS
R. ellipticus var. obcordatus MT576940	24	F	47173	47197	CDS
R. ellipticus var. obcordatus MT576940	19	R	47784	114723	Non-CDS
R. ellipticus var. obcordatus MT576940	20	R	51932	51932	Non-CDS
R. ellipticus var. obcordatus MT576940	20	F	52489	52514	CDS
R. ellipticus var. obcordatus MT576940	38	P	53701	53701	Non-CDS
R. ellipticus var. obcordatus MT576940	21	C	55814	111489	CDS
R. ellipticus var. obcordatus MT576940	21	R	55824	55824	Non-CDS
R. ellipticus var. obcordatus MT576940	19	R	56059	82873	Non-CDS
R. ellipticus var. obcordatus MT576940	25	F	57844	57869	CDS
R. ellipticus var. obcordatus MT576940	34	F	58457	58488	CDS
R. ellipticus var. obcordatus MT576940	28	P	60224	60224	Non-CDS
R. ellipticus var. obcordatus MT576940	27	R	67681	67681	Non-CDS
R. ellipticus var. obcordatus MT576940	19	R	67691	67691	Non-CDS
R. ellipticus var. obcordatus MT576940	20	R	67903	67903	Non-CDS
R. ellipticus var. obcordatus MT576940	20	P	68811	68811	Non-CDS
R. ellipticus var. obcordatus MT576940	20	F	71498	81677	CDS
R. ellipticus var. obcordatus MT576940	20	P	81694	81694	Non-CDS
R. ellipticus var. obcordatus MT576940	25769	P	85390	129888	Non-CDS
R. ellipticus var. obcordatus MT576940	19	F	92589	92607	CDS
R. ellipticus var. obcordatus MT576940	19	P	92589	148421	Non-CDS
R. ellipticus var. obcordatus MT576940	19	P	92607	148439	Non-CDS
R. ellipticus var. obcordatus MT576940	40	F	99816	121553	CDS
R. ellipticus var. obcordatus MT576940	22	P	112604	112604	Non-CDS
R. ellipticus var. obcordatus MT576940	21	R	113419	113419	Non-CDS
R. ellipticus var. obcordatus MT576940	19	P	113424	114731	Non-CDS
R. ellipticus var. obcordatus MT576940	20	F	114813	114833	CDS
R. ellipticus var. obcordatus MT576940	21	R	115259	115259	Non-CDS
R. ellipticus var. obcordatus MT576940	40	P	121553	141191	Non-CDS
R. ellipticus var. obcordatus MT576940	24	P	129103	129103	Non-CDS
R. ellipticus var. obcordatus MT576940	19	F	148421	148439	Non-CDS
R. wallichianus MT576941	22	P	4555	4555	Non-CDS
R. wallichianus MT576941	19	F	4711	28389	Non-CDS
R. wallichianus MT576941	22	P	6463	6463	Non-CDS
R. wallichianus MT576941	21	F	7087	7104	CDS
R. wallichianus MT576941	21	F	7123	7152	CDS
R. wallichianus MT576941	30	P	8369	46038	Non-CDS
R. wallichianus MT576941	21	F	8375	35959	CDS
R. wallichianus MT576941	22	F	9796	36979	CDS
R. wallichianus MT576941	20	P	9858	9894	Non-CDS
R. wallichianus MT576941	56	P	10156	10156	Non-CDS
R. wallichianus MT576941	21	F	10284	10305	CDS
R. wallichianus MT576941	19	F	12852	12903	CDS
R. wallichianus MT576941	36	F	12852	12886	CDS
R. wallichianus MT576941	53	F	12852	12869	Non-CDS
R. wallichianus MT576941	20	F	13641	89151	CDS
R. wallichianus MT576941	20	P	13641	151922	Non-CDS
R. wallichianus MT576941	19	F	29300	29319	Non-CDS
R. wallichianus MT576941	21	P	35959	46041	Non-CDS
R. wallichianus MT576941	22	P	36025	45980	Non-CDS
R. wallichianus MT576941	20	F	37076	37096	Non-CDS
R. wallichianus MT576941	26	F	44296	121595	CDS
R. wallichianus MT576941	27	F	44296	99836	CDS
R. wallichianus MT576941	27	P	44296	141230	Non-CDS
R. wallichianus MT576941	26	F	47107	47124	CDS
R. wallichianus MT576941	19	F	47973	85066	Non-CDS
R. wallichianus MT576941	30	R	47982	47982	Non-CDS
R. wallichianus MT576941	19	P	48198	48221	Non-CDS
R. wallichianus MT576941	19	F	49837	49872	Non-CDS
R. wallichianus MT576941	20	R	51904	51904	Non-CDS
R. wallichianus MT576941	23	F	52376	52398	CDS
R. wallichianus MT576941	38	P	53673	53673	Non-CDS
R. wallichianus MT576941	21	C	55786	111516	CDS
R. wallichianus MT576941	21	R	55796	55796	Non-CDS
R. wallichianus MT576941	25	F	57815	57840	CDS
R. wallichianus MT576941	34	F	58421	58452	CDS
R. wallichianus MT576941	26	P	60189	60189	Non-CDS
R. wallichianus MT576941	20	F	66872	66888	Non-CDS
R. wallichianus MT576941	27	R	67664	67664	Non-CDS
R. wallichianus MT576941	19	R	67674	67674	Non-CDS
R. wallichianus MT576941	19	R	68357	68357	Non-CDS
R. wallichianus MT576941	20	P	68798	68798	Non-CDS
R. wallichianus MT576941	20	P	71490	71511	Non-CDS
R. wallichianus MT576941	22	P	81694	81694	Non-CDS
R. wallichianus MT576941	25797	P	85390	129906	Non-CDS
R. wallichianus MT576941	19	F	92589	92607	Non-CDS
R. wallichianus MT576941	40	F	99822	121581	CDS
R. wallichianus MT576941	22	P	112631	112631	Non-CDS
R. wallichianus MT576941	21	R	115285	115285	Non-CDS
R. wallichianus MT576941	40	P	121581	141231	Non-CDS
R. wallichianus MT576941	24	P	129121	129121	Non-CDS
R. xanthoneurus MT576942	22	P	4597	4597	Non-CDS
R. xanthoneurus MT576942	26	F	7607	7633	CDS
R. xanthoneurus MT576942	19	P	7618	10405	Non-CDS
R. xanthoneurus MT576942	30	P	8420	46339	Non-CDS
R. xanthoneurus MT576942	21	F	8426	36262	CDS
R. xanthoneurus MT576942	22	F	9870	37280	CDS
R. xanthoneurus MT576942	56	P	10230	10230	Non-CDS
R. xanthoneurus MT576942	20	F	10601	10619	CDS
R. xanthoneurus MT576942	20	R	12287	71962	Non-CDS
R. xanthoneurus MT576942	20	F	13643	89661	CDS
R. xanthoneurus MT576942	20	P	13643	152519	Non-CDS
R. xanthoneurus MT576942	25	F	33045	33069	CDS
R. xanthoneurus MT576942	21	P	36262	46342	Non-CDS
R. xanthoneurus MT576942	22	P	36328	46281	Non-CDS
R. xanthoneurus MT576942	24	F	43161	43173	CDS
R. xanthoneurus MT576942	26	F	44573	122161	CDS
R. xanthoneurus MT576942	27	F	44573	100336	CDS
R. xanthoneurus MT576942	27	P	44573	141837	Non-CDS
R. xanthoneurus MT576942	19	F	45907	45925	CDS
R. xanthoneurus MT576942	22	R	48041	115265	Non-CDS
R. xanthoneurus MT576942	28	R	48304	48304	Non-CDS
R. xanthoneurus MT576942	21	R	48314	48314	Non-CDS
R. xanthoneurus MT576942	21	P	48520	115865	Non-CDS
R. xanthoneurus MT576942	20	R	52211	52211	Non-CDS
R. xanthoneurus MT576942	19	R	52943	52943	Non-CDS
R. xanthoneurus MT576942	25	F	58774	58805	CDS
R. xanthoneurus MT576942	26	P	60555	60555	Non-CDS
R. xanthoneurus MT576942	19	R	61115	61115	Non-CDS
R. xanthoneurus MT576942	27	R	68137	68137	Non-CDS
R. xanthoneurus MT576942	19	R	68147	68147	Non-CDS
R. xanthoneurus MT576942	20	P	69262	69262	Non-CDS
R. xanthoneurus MT576942	21	R	79461	79461	Non-CDS
R. xanthoneurus MT576942	22	P	82189	82189	Non-CDS
R. xanthoneurus MT576942	22	R	85539	85539	CDS
R. xanthoneurus MT576942	24	F	85539	85549	Non-CDS
R. xanthoneurus MT576942	32	R	85539	85539	Non-CDS
R. xanthoneurus MT576942	26	R	85547	85547	Non-CDS
R. xanthoneurus MT576942	25773	P	85900	130527	Non-CDS
R. xanthoneurus MT576942	19	F	93105	93123	CDS
R. xanthoneurus MT576942	19	P	93105	149058	Non-CDS
R. xanthoneurus MT576942	19	P	93123	149076	Non-CDS
R. xanthoneurus MT576942	40	F	100322	122147	CDS
R. xanthoneurus MT576942	24	F	101180	101204	CDS
R. xanthoneurus MT576942	24	P	101180	140972	Non-CDS
R. xanthoneurus MT576942	24	P	101204	140996	Non-CDS
R. xanthoneurus MT576942	22	P	113136	113136	Non-CDS
R. xanthoneurus MT576942	20	P	113956	115273	Non-CDS
R. xanthoneurus MT576942	23	R	115856	115856	Non-CDS
R. xanthoneurus MT576942	40	P	122147	141838	Non-CDS
R. xanthoneurus MT576942	24	F	140972	140996	CDS
R. ichangensis MT576943	22	R	4320	4320	Non-CDS
R. ichangensis MT576943	19	R	4321	4321	Non-CDS
R. ichangensis MT576943	19	F	4321	4322	Non-CDS
R. ichangensis MT576943	19	R	4322	4322	Non-CDS
R. ichangensis MT576943	22	P	4603	4603	Non-CDS
R. ichangensis MT576943	22	F	7603	7629	CDS
R. ichangensis MT576943	30	P	8423	46333	Non-CDS
R. ichangensis MT576943	21	F	8429	36258	CDS
R. ichangensis MT576943	22	F	9875	37276	CDS
R. ichangensis MT576943	56	P	10235	10235	Non-CDS
R. ichangensis MT576943	20	F	13634	89666	CDS
R. ichangensis MT576943	20	P	13634	152534	Non-CDS
R. ichangensis MT576943	19	F	16070	122646	Non-CDS
R. ichangensis MT576943	25	F	33041	33065	CDS
R. ichangensis MT576943	21	P	36258	46336	Non-CDS
R. ichangensis MT576943	22	P	36324	46275	Non-CDS
R. ichangensis MT576943	24	F	43157	43169	CDS
R. ichangensis MT576943	26	F	44569	122171	CDS
R. ichangensis MT576943	27	F	44569	100350	CDS
R. ichangensis MT576943	27	P	44569	141843	Non-CDS
R. ichangensis MT576943	19	F	45902	45920	Non-CDS
R. ichangensis MT576943	22	R	48050	115274	Non-CDS
R. ichangensis MT576943	28	R	48313	48313	Non-CDS
R. ichangensis MT576943	21	R	48323	48323	Non-CDS
R. ichangensis MT576943	21	P	48529	115875	Non-CDS
R. ichangensis MT576943	20	R	52219	52219	Non-CDS
R. ichangensis MT576943	21	F	52706	52716	CDS
R. ichangensis MT576943	19	R	52961	52961	Non-CDS
R. ichangensis MT576943	38	P	54066	54066	Non-CDS
R. ichangensis MT576943	34	F	58792	58823	CDS
R. ichangensis MT576943	26	P	60573	60573	Non-CDS
R. ichangensis MT576943	19	R	61133	61133	Non-CDS
R. ichangensis MT576943	27	R	68155	68155	Non-CDS
R. ichangensis MT576943	19	R	68165	68165	Non-CDS
R. ichangensis MT576943	20	P	69280	69280	Non-CDS
R. ichangensis MT576943	28	P	71987	71987	Non-CDS
R. ichangensis MT576943	19	R	79483	79483	Non-CDS
R. ichangensis MT576943	22	P	82207	82207	Non-CDS
R. ichangensis MT576943	22	R	85542	85542	Non-CDS
R. ichangensis MT576943	25777	P	85905	130538	Non-CDS
R. ichangensis MT576943	40	F	100336	122157	CDS
R. ichangensis MT576943	24	F	101194	101218	CDS
R. ichangensis MT576943	24	P	101194	140978	Non-CDS
R. ichangensis MT576943	24	P	101218	141002	Non-CDS
R. ichangensis MT576943	22	P	113145	113145	Non-CDS
R. ichangensis MT576943	20	P	113965	115282	Non-CDS
R. ichangensis MT576943	23	R	115866	115866	Non-CDS
R. ichangensis MT576943	40	P	122157	141844	Non-CDS
R. ichangensis MT576943	24	P	129753	129753	Non-CDS
R. ichangensis MT576943	24	F	140978	141002	CDS
R. pentagonus MT576944	25	F	328	351	CDS
R. pentagonus MT576944	22	P	4598	4598	Non-CDS
R. pentagonus MT576944	20	F	7157	48268	Non-CDS
R. pentagonus MT576944	21	R	7157	48265	Non-CDS
R. pentagonus MT576944	23	F	7210	7246	CDS
R. pentagonus MT576944	30	P	8466	46260	Non-CDS
R. pentagonus MT576944	21	F	8472	36141	Non-CDS
R. pentagonus MT576944	22	F	9917	37219	CDS
R. pentagonus MT576944	56	P	10283	10283	Non-CDS
R. pentagonus MT576944	22	F	10470	10496	CDS
R. pentagonus MT576944	19	F	12329	51991	Non-CDS
R. pentagonus MT576944	20	F	13681	89715	Non-CDS
R. pentagonus MT576944	20	P	13681	152506	Non-CDS
R. pentagonus MT576944	21	P	36141	46263	Non-CDS
R. pentagonus MT576944	22	P	36207	46202	Non-CDS
R. pentagonus MT576944	26	F	44503	122169	CDS
R. pentagonus MT576944	27	F	44503	100394	CDS
R. pentagonus MT576944	27	P	44503	141820	Non-CDS
R. pentagonus MT576944	20	F	47336	47349	Non-CDS
R. pentagonus MT576944	22	F	47786	47808	Non-CDS
R. pentagonus MT576944	28	R	48235	48235	Non-CDS
R. pentagonus MT576944	21	R	48245	48245	Non-CDS
R. pentagonus MT576944	22	R	48266	48266	Non-CDS
R. pentagonus MT576944	20	R	52168	52168	Non-CDS
R. pentagonus MT576944	38	P	53976	53976	Non-CDS
R. pentagonus MT576944	19	F	58106	58131	Non-CDS
R. pentagonus MT576944	20	F	58286	58303	Non-CDS
R. pentagonus MT576944	19	R	58466	58466	Non-CDS
R. pentagonus MT576944	23	F	58740	58802	CDS
R. pentagonus MT576944	54	F	58740	58771	CDS
R. pentagonus MT576944	23	R	60534	60534	Non-CDS
R. pentagonus MT576944	26	P	60571	60571	Non-CDS
R. pentagonus MT576944	23	F	65452	65474	CDS
R. pentagonus MT576944	19	F	67054	67072	Non-CDS
R. pentagonus MT576944	22	F	68201	68212	Non-CDS
R. pentagonus MT576944	27	R	68232	68232	Non-CDS
R. pentagonus MT576944	20	F	69024	122641	Non-CDS
R. pentagonus MT576944	20	P	69365	69365	Non-CDS
R. pentagonus MT576944	21	R	79534	79534	Non-CDS
R. pentagonus MT576944	22	P	82260	82260	Non-CDS
R. pentagonus MT576944	25763	P	85956	130522	Non-CDS
R. pentagonus MT576944	40	F	100380	122155	CDS
R. pentagonus MT576944	24	F	101238	101262	CDS
R. pentagonus MT576944	24	P	101238	140955	Non-CDS
R. pentagonus MT576944	24	P	101262	140979	Non-CDS
R. pentagonus MT576944	27	R	111735	111735	Non-CDS
R. pentagonus MT576944	21	F	111744	122372	Non-CDS
R. pentagonus MT576944	22	P	113184	113184	Non-CDS
R. pentagonus MT576944	40	P	122155	141821	Non-CDS
R. pentagonus MT576944	24	F	140955	140979	CDS
R. peltatus MT576945	22	P	4611	4611	Non-CDS
R. peltatus MT576945	21	F	4770	28568	CDS
R. peltatus MT576945	31	F	7215	7243	CDS
R. peltatus MT576945	30	P	8494	46342	Non-CDS
R. peltatus MT576945	21	F	8500	36203	CDS
R. peltatus MT576945	19	R	9311	54356	Non-CDS
R. peltatus MT576945	22	F	9957	37271	CDS
R. peltatus MT576945	28	P	10317	10346	Non-CDS
R. peltatus MT576945	20	F	13693	89098	CDS
R. peltatus MT576945	20	P	13693	151793	Non-CDS
R. peltatus MT576945	19	R	15983	15983	Non-CDS
R. peltatus MT576945	22	F	29412	37206	CDS
R. peltatus MT576945	19	C	30083	82169	CDS
R. peltatus MT576945	48	F	32287	32320	CDS
R. peltatus MT576945	33	F	32993	33009	CDS
R. peltatus MT576945	21	P	36203	46345	Non-CDS
R. peltatus MT576945	22	P	36269	46284	Non-CDS
R. peltatus MT576945	25	F	37074	37103	CDS
R. peltatus MT576945	19	F	37157	37176	CDS
R. peltatus MT576945	23	R	37193	37193	Non-CDS
R. peltatus MT576945	26	F	44552	121519	CDS
R. peltatus MT576945	27	F	44552	99751	CDS
R. peltatus MT576945	27	P	44552	141133	Non-CDS
R. peltatus MT576945	21	R	47907	114686	Non-CDS
R. peltatus MT576945	21	R	47958	47958	Non-CDS
R. peltatus MT576945	24	P	48013	48013	Non-CDS
R. peltatus MT576945	30	F	50548	50575	CDS
R. peltatus MT576945	20	R	52083	52083	Non-CDS
R. peltatus MT576945	38	P	53895	53895	Non-CDS
R. peltatus MT576945	25	F	58040	58065	CDS
R. peltatus MT576945	34	F	58657	58688	CDS
R. peltatus MT576945	26	P	60440	60440	Non-CDS
R. peltatus MT576945	19	R	64188	64188	Non-CDS
R. peltatus MT576945	19	P	64681	64731	Non-CDS
R. peltatus MT576945	22	P	65814	65814	Non-CDS
R. peltatus MT576945	27	R	67642	67642	Non-CDS
R. peltatus MT576945	19	R	67652	67652	Non-CDS
R. peltatus MT576945	20	R	67860	67860	Non-CDS
R. peltatus MT576945	20	P	68762	68762	Non-CDS
R. peltatus MT576945	22	P	81654	81654	Non-CDS
R. peltatus MT576945	25737	P	85329	129845	Non-CDS
R. peltatus MT576945	19	F	92527	92545	Non-CDS
R. peltatus MT576945	19	P	92527	148347	Non-CDS
R. peltatus MT576945	19	P	92545	148365	Non-CDS
R. peltatus MT576945	40	F	99737	121505	CDS
R. peltatus MT576945	22	P	112528	112528	Non-CDS
R. peltatus MT576945	23	F	119352	119372	CDS
R. peltatus MT576945	40	P	121505	141134	Non-CDS
R. peltatus MT576945	20	R	127616	127616	Non-CDS
R. peltatus MT576945	24	P	129060	129060	Non-CDS
R. xanthocarpus MT576946	18	F	229	252	Non-CDS
R. xanthocarpus MT576946	21	P	232	294	Non-CDS
R. xanthocarpus MT576946	20	F	7072	7091	Non-CDS
R. xanthocarpus MT576946	28	P	8448	46191	Non-CDS
R. xanthocarpus MT576946	21	F	8452	36042	CDS
R. xanthocarpus MT576946	22	F	9877	37114	Non-CDS
R. xanthocarpus MT576946	22	F	9968	9994	CDS
R. xanthocarpus MT576946	56	P	10276	10276	CDS
R. xanthocarpus MT576946	19	F	10690	10708	CDS
R. xanthocarpus MT576946	20	F	13704	89420	CDS
R. xanthocarpus MT576946	20	P	13704	152249	Non-CDS
R. xanthocarpus MT576946	19	R	29978	29978	Non-CDS
R. xanthocarpus MT576946	21	P	36042	46194	Non-CDS
R. xanthocarpus MT576946	22	P	36108	46133	Non-CDS
R. xanthocarpus MT576946	45	F	36917	36962	Non-CDS
R. xanthocarpus MT576946	29	F	37187	37216	CDS
R. xanthocarpus MT576946	26	F	44429	121936	CDS
R. xanthocarpus MT576946	27	F	44429	100096	Non-CDS
R. xanthocarpus MT576946	27	P	44429	141566	Non-CDS
R. xanthocarpus MT576946	27	F	44580	44607	Non-CDS
R. xanthocarpus MT576946	53	F	51829	51882	Non-CDS
R. xanthocarpus MT576946	20	R	52042	52042	Non-CDS
R. xanthocarpus MT576946	19	R	52479	52479	CDS
R. xanthocarpus MT576946	19	R	52822	52822	CDS
R. xanthocarpus MT576946	28	P	53889	53889	Non-CDS
R. xanthocarpus MT576946	25	F	58006	58056	Non-CDS
R. xanthocarpus MT576946	24	F	58012	58037	Non-CDS
R. xanthocarpus MT576946	19	F	58037	58062	CDS
R. xanthocarpus MT576946	34	F	58649	58680	CDS
R. xanthocarpus MT576946	21	F	64720	64739	Non-CDS
R. xanthocarpus MT576946	19	F	67979	67995	CDS
R. xanthocarpus MT576946	31	R	67979	67979	CDS
R. xanthocarpus MT576946	23	R	67991	67991	CDS
R. xanthocarpus MT576946	20	R	68202	68202	Non-CDS
R. xanthocarpus MT576946	19	F	68692	68711	Non-CDS
R. xanthocarpus MT576946	21	R	68774	68774	Non-CDS
R. xanthocarpus MT576946	20	P	69117	69117	Non-CDS
R. xanthocarpus MT576946	38	P	75631	75631	Non-CDS
R. xanthocarpus MT576946	20	P	81977	81977	Non-CDS
R. xanthocarpus MT576946	25762	P	85645	130282	CDS
R. xanthocarpus MT576946	19	F	92864	92882	Non-CDS
R. xanthocarpus MT576946	19	P	92864	148788	Non-CDS
R. xanthocarpus MT576946	19	P	92882	148806	CDS
R. xanthocarpus MT576946	40	F	100082	121922	Non-CDS
R. xanthocarpus MT576946	19	F	111417	111453	Non-CDS
R. xanthocarpus MT576946	20	R	111494	113736	CDS
R. xanthocarpus MT576946	22	P	112919	112919	Non-CDS
R. xanthocarpus MT576946	27	F	120559	120586	Non-CDS
R. xanthocarpus MT576946	40	P	121922	141567	Non-CDS
R. xanthocarpus MT576946	19	F	148788	148806	Non-CDS
R. innominatus MT576947	22	P	4611	4611	Non-CDS
R. innominatus MT576947	28	F	5812	5835	CDS
R. innominatus MT576947	30	P	8452	45604	Non-CDS
R. innominatus MT576947	21	F	8458	36189	Non-CDS
R. innominatus MT576947	22	F	9899	37212	Non-CDS
R. innominatus MT576947	56	P	10259	10259	Non-CDS
R. innominatus MT576947	19	F	10418	10437	Non-CDS
R. innominatus MT576947	19	F	10462	10506	Non-CDS
R. innominatus MT576947	30	F	12950	12967	CDS
R. innominatus MT576947	33	F	12951	12995	CDS
R. innominatus MT576947	29	F	12968	12995	CDS
R. innominatus MT576947	20	F	13734	88796	Non-CDS
R. innominatus MT576947	20	P	13734	151709	Non-CDS
R. innominatus MT576947	20	P	15988	16014	Non-CDS
R. innominatus MT576947	21	R	30338	30338	Non-CDS
R. innominatus MT576947	21	P	36189	45607	Non-CDS
R. innominatus MT576947	22	P	36255	45546	Non-CDS
R. innominatus MT576947	21	C	37147	47633	CDS
R. innominatus MT576947	26	F	44489	121184	CDS
R. innominatus MT576947	27	F	44489	99470	CDS
R. innominatus MT576947	27	P	44489	141028	Non-CDS
R. innominatus MT576947	24	F	47345	47369	CDS
R. innominatus MT576947	20	R	51575	51575	Non-CDS
R. innominatus MT576947	19	R	52299	52299	Non-CDS
R. innominatus MT576947	38	P	53404	53404	Non-CDS
R. innominatus MT576947	31	F	53459	53490	CDS
R. innominatus MT576947	24	F	55850	55874	CDS
R. innominatus MT576947	26	F	57755	57780	CDS
R. innominatus MT576947	22	R	57938	57938	Non-CDS
R. innominatus MT576947	34	F	58206	58237	CDS
R. innominatus MT576947	27	R	67321	67321	Non-CDS
R. innominatus MT576947	19	R	67331	67331	Non-CDS
R. innominatus MT576947	20	R	67541	67541	Non-CDS
R. innominatus MT576947	20	P	68454	68454	Non-CDS
R. innominatus MT576947	20	P	74974	74998	Non-CDS
R. innominatus MT576947	19	C	78613	127759	CDS
R. innominatus MT576947	22	P	81356	81356	Non-CDS
R. innominatus MT576947	25992	P	85030	129503	Non-CDS
R. innominatus MT576947	19	F	92240	92258	Non-CDS
R. innominatus MT576947	19	P	92240	148248	Non-CDS
R. innominatus MT576947	19	P	92258	148266	Non-CDS
R. innominatus MT576947	40	F	99456	121170	CDS
R. innominatus MT576947	24	F	100309	100333	CDS
R. innominatus MT576947	24	P	100309	140168	Non-CDS
R. innominatus MT576947	24	P	100333	140192	Non-CDS
R. innominatus MT576947	22	P	112481	112481	Non-CDS
R. innominatus MT576947	19	R	113297	113297	Non-CDS
R. innominatus MT576947	19	R	114881	114881	Non-CDS
R. innominatus MT576947	40	P	121170	141029	Non-CDS
R. innominatus MT576947	24	F	140168	140192	CDS
R. tsangii MT576948	22	P	4588	4588	Non-CDS
R. tsangii MT576948	22	P	6573	6573	Non-CDS
R. tsangii MT576948	20	C	7145	37121	CDS
R. tsangii MT576948	21	R	7186	7186	Non-CDS
R. tsangii MT576948	19	F	7211	7229	Non-CDS
R. tsangii MT576948	30	P	8444	46229	Non-CDS
R. tsangii MT576948	21	F	8450	36126	Non-CDS
R. tsangii MT576948	19	R	9263	54434	Non-CDS
R. tsangii MT576948	22	F	9919	37192	CDS
R. tsangii MT576948	56	P	10304	10304	Non-CDS
R. tsangii MT576948	37	F	10493	10540	CDS
R. tsangii MT576948	20	F	10702	10738	CDS
R. tsangii MT576948	38	F	10702	10720	Non-CDS
R. tsangii MT576948	20	F	13769	89526	Non-CDS
R. tsangii MT576948	20	P	13769	152207	Non-CDS
R. tsangii MT576948	30	F	27014	27044	CDS
R. tsangii MT576948	22	P	27225	27225	Non-CDS
R. tsangii MT576948	25	F	29352	29377	CDS
R. tsangii MT576948	20	R	30093	30093	Non-CDS
R. tsangii MT576948	19	C	32170	114691	CDS
R. tsangii MT576948	21	P	36126	46232	Non-CDS
R. tsangii MT576948	22	P	36192	46171	Non-CDS
R. tsangii MT576948	22	R	36404	36404	Non-CDS
R. tsangii MT576948	21	F	37081	37109	Non-CDS
R. tsangii MT576948	26	F	44472	121900	CDS
R. tsangii MT576948	27	F	44472	100201	CDS
R. tsangii MT576948	27	P	44472	141525	Non-CDS
R. tsangii MT576948	19	C	47518	129394	CDS
R. tsangii MT576948	19	P	48430	115621	Non-CDS
R. tsangii MT576948	20	R	52137	52137	Non-CDS
R. tsangii MT576948	23	P	52427	52454	Non-CDS
R. tsangii MT576948	22	R	52814	52814	Non-CDS
R. tsangii MT576948	19	R	52824	52824	Non-CDS
R. tsangii MT576948	38	P	53972	53972	Non-CDS
R. tsangii MT576948	25	F	58113	58138	CDS
R. tsangii MT576948	28	F	58719	58750	CDS
R. tsangii MT576948	26	P	60498	60498	Non-CDS
R. tsangii MT576948	25	F	64728	64751	CDS
R. tsangii MT576948	29	F	67575	67604	CDS
R. tsangii MT576948	27	R	67946	67946	Non-CDS
R. tsangii MT576948	20	P	69068	69068	Non-CDS
R. tsangii MT576948	33	F	71685	71715	CDS
R. tsangii MT576948	21	F	76613	76632	Non-CDS
R. tsangii MT576948	25764	P	85758	130231	Non-CDS
R. tsangii MT576948	40	F	100187	121886	CDS
R. tsangii MT576948	22	P	112966	112966	Non-CDS
R. tsangii MT576948	22	R	113864	113864	Non-CDS
R. tsangii MT576948	40	P	121886	141526	Non-CDS
R. tsangii MT576948	20	P	125332	125332	Non-CDS
R. tsangii MT576948	20	R	128002	128002	Non-CDS
R. crassifolius MT576949	18	C	4321	12264	CDS
R. crassifolius MT576949	19	R	4321	4321	Non-CDS
R. crassifolius MT576949	18	P	4322	12264	Non-CDS
R. crassifolius MT576949	22	P	4600	4600	Non-CDS
R. crassifolius MT576949	26	F	7601	7627	CDS
R. crassifolius MT576949	19	P	7612	10398	Non-CDS
R. crassifolius MT576949	30	P	8413	46300	Non-CDS
R. crassifolius MT576949	21	F	8419	36223	CDS
R. crassifolius MT576949	22	F	9863	37241	CDS
R. crassifolius MT576949	56	P	10223	10223	Non-CDS
R. crassifolius MT576949	20	F	13618	89595	CDS
R. crassifolius MT576949	20	P	13618	152460	Non-CDS
R. crassifolius MT576949	20	P	32813	123190	Non-CDS
R. crassifolius MT576949	21	P	36223	46303	Non-CDS
R. crassifolius MT576949	22	P	36289	46242	Non-CDS
R. crassifolius MT576949	20	F	43126	43138	CDS
R. crassifolius MT576949	26	F	44534	122098	CDS
R. crassifolius MT576949	27	F	44534	100279	CDS
R. crassifolius MT576949	27	P	44534	141769	Non-CDS
R. crassifolius MT576949	19	F	45868	45886	CDS
R. crassifolius MT576949	28	R	48260	48260	Non-CDS
R. crassifolius MT576949	21	R	48270	48270	Non-CDS
R. crassifolius MT576949	21	P	48476	115803	Non-CDS
R. crassifolius MT576949	20	R	52173	52173	Non-CDS
R. crassifolius MT576949	19	R	52905	52905	Non-CDS
R. crassifolius MT576949	38	P	54010	54010	Non-CDS
R. crassifolius MT576949	34	F	58736	58767	CDS
R. crassifolius MT576949	26	P	60517	60517	Non-CDS
R. crassifolius MT576949	19	R	61083	61083	Non-CDS
R. crassifolius MT576949	27	R	68104	68104	Non-CDS
R. crassifolius MT576949	19	R	68114	68114	Non-CDS
R. crassifolius MT576949	20	P	69228	69228	Non-CDS
R. crassifolius MT576949	24	P	71932	71932	Non-CDS
R. crassifolius MT576949	19	R	79424	79424	Non-CDS
R. crassifolius MT576949	22	P	82149	82149	Non-CDS
R. crassifolius MT576949	22	R	85483	85483	Non-CDS
R. crassifolius MT576949	25777	P	85834	130464	CDS
R. crassifolius MT576949	19	F	93039	93057	CDS
R. crassifolius MT576949	19	P	93039	148999	Non-CDS
R. crassifolius MT576949	19	P	93057	149017	Non-CDS
R. crassifolius MT576949	40	F	100265	122084	CDS
R. crassifolius MT576949	24	F	101123	101147	CDS
R. crassifolius MT576949	24	P	101123	140904	Non-CDS
R. crassifolius MT576949	24	P	101147	140928	Non-CDS
R. crassifolius MT576949	22	P	113074	113074	Non-CDS
R. crassifolius MT576949	19	R	113890	113890	Non-CDS
R. crassifolius MT576949	23	R	115794	115794	Non-CDS
R. crassifolius MT576949	40	P	122084	141770	Non-CDS
R. crassifolius MT576949	24	F	140904	140928	CDS
R. crassifolius MT576949	19	F	148999	149017	CDS
R. pyrifolius var. permollis MT576950	20	R	4324	4324	Non-CDS
R. pyrifolius var. permollis MT576950	22	P	4604	4604	Non-CDS
R. pyrifolius var. permollis MT576950	22	P	6522	6522	Non-CDS
R. pyrifolius var. permollis MT576950	26	F	7609	7635	CDS
R. pyrifolius var. permollis MT576950	19	P	7620	10406	Non-CDS
R. pyrifolius var. permollis MT576950	30	P	8422	46362	Non-CDS
R. pyrifolius var. permollis MT576950	21	F	8428	36275	Non-CDS
R. pyrifolius var. permollis MT576950	22	F	9871	37293	CDS
R. pyrifolius var. permollis MT576950	56	P	10231	10231	Non-CDS
R. pyrifolius var. permollis MT576950	20	F	13625	89666	Non-CDS
R. pyrifolius var. permollis MT576950	20	P	13625	152535	Non-CDS
R. pyrifolius var. permollis MT576950	19	F	16057	122657	Non-CDS
R. pyrifolius var. permollis MT576950	19	F	27952	27971	Non-CDS
R. pyrifolius var. permollis MT576950	25	F	33058	33082	CDS
R. pyrifolius var. permollis MT576950	21	P	36275	46365	Non-CDS
R. pyrifolius var. permollis MT576950	22	P	36341	46304	Non-CDS
R. pyrifolius var. permollis MT576950	33	F	43155	43171	CDS
R. pyrifolius var. permollis MT576950	24	F	43190	43202	CDS
R. pyrifolius var. permollis MT576950	26	F	44599	122183	CDS
R. pyrifolius var. permollis MT576950	27	F	44599	100345	CDS
R. pyrifolius var. permollis MT576950	27	P	44599	141849	Non-CDS
R. pyrifolius var. permollis MT576950	19	F	45930	45948	Non-CDS
R. pyrifolius var. permollis MT576950	22	R	48064	115288	Non-CDS
R. pyrifolius var. permollis MT576950	28	R	48327	48327	Non-CDS
R. pyrifolius var. permollis MT576950	21	R	48337	48337	Non-CDS
R. pyrifolius var. permollis MT576950	21	P	48543	115887	Non-CDS
R. pyrifolius var. permollis MT576950	20	R	52234	52234	Non-CDS
R. pyrifolius var. permollis MT576950	19	R	52966	52966	Non-CDS
R. pyrifolius var. permollis MT576950	38	P	54071	54071	Non-CDS
R. pyrifolius var. permollis MT576950	34	F	58797	58828	CDS
R. pyrifolius var. permollis MT576950	26	P	60578	60578	Non-CDS
R. pyrifolius var. permollis MT576950	27	R	68159	68159	CDS
R. pyrifolius var. permollis MT576950	29	F	68159	68171	Non-CDS
R. pyrifolius var. permollis MT576950	39	R	68159	68159	Non-CDS
R. pyrifolius var. permollis MT576950	31	R	68169	68169	Non-CDS
R. pyrifolius var. permollis MT576950	19	R	68181	68181	Non-CDS
R. pyrifolius var. permollis MT576950	20	P	69296	69296	Non-CDS
R. pyrifolius var. permollis MT576950	24	P	72003	72003	Non-CDS
R. pyrifolius var. permollis MT576950	21	R	79489	79489	Non-CDS
R. pyrifolius var. permollis MT576950	22	P	82219	82219	Non-CDS
R. pyrifolius var. permollis MT576950	25772	P	85905	130544	Non-CDS
R. pyrifolius var. permollis MT576950	40	F	100331	122169	CDS
R. pyrifolius var. permollis MT576950	24	F	101189	101213	CDS
R. pyrifolius var. permollis MT576950	24	P	101189	140984	Non-CDS
R. pyrifolius var. permollis MT576950	24	P	101213	141008	Non-CDS
R. pyrifolius var. permollis MT576950	22	P	113159	113159	Non-CDS
R. pyrifolius var. permollis MT576950	20	P	113979	115296	Non-CDS
R. pyrifolius var. permollis MT576950	23	R	115878	115878	Non-CDS
R. pyrifolius var. permollis MT576950	40	P	122169	141850	Non-CDS
R. pyrifolius var. permollis MT576950	24	F	140984	141008	CDS
R. corchorifolius MT576951	24	F	5262	5284	CDS
R. corchorifolius MT576951	21	F	7127	7145	CDS
R. corchorifolius MT576951	24	P	7156	7156	Non-CDS
R. corchorifolius MT576951	24	F	7601	7617	CDS
R. corchorifolius MT576951	20	P	7898	71385	Non-CDS
R. corchorifolius MT576951	30	P	8397	45991	Non-CDS
R. corchorifolius MT576951	21	F	8403	35912	CDS
R. corchorifolius MT576951	19	P	8680	28958	Non-CDS
R. corchorifolius MT576951	22	F	9811	36962	CDS
R. corchorifolius MT576951	56	P	10164	10164	Non-CDS
R. corchorifolius MT576951	38	F	10369	10416	CDS
R. corchorifolius MT576951	20	F	13592	89065	Non-CDS
R. corchorifolius MT576951	20	P	13592	151745	Non-CDS
R. corchorifolius MT576951	21	F	13791	13811	CDS
R. corchorifolius MT576951	22	F	27563	27583	CDS
R. corchorifolius MT576951	21	R	29046	29046	Non-CDS
R. corchorifolius MT576951	21	P	35912	45994	Non-CDS
R. corchorifolius MT576951	22	P	35978	45933	Non-CDS
R. corchorifolius MT576951	26	F	44234	121449	CDS
R. corchorifolius MT576951	27	F	44234	99737	CDS
R. corchorifolius MT576951	27	P	44234	141066	Non-CDS
R. corchorifolius MT576951	20	P	44887	84951	Non-CDS
R. corchorifolius MT576951	19	R	44888	76332	Non-CDS
R. corchorifolius MT576951	19	F	47071	47103	Non-CDS
R. corchorifolius MT576951	19	F	47071	47146	Non-CDS
R. corchorifolius MT576951	27	F	47097	47140	CDS
R. corchorifolius MT576951	25	F	47123	47155	CDS
R. corchorifolius MT576951	19	R	47595	60241	Non-CDS
R. corchorifolius MT576951	28	F	50849	50865	CDS
R. corchorifolius MT576951	20	R	51771	51771	Non-CDS
R. corchorifolius MT576951	38	P	53583	53583	Non-CDS
R. corchorifolius MT576951	34	F	58338	58369	CDS
R. corchorifolius MT576951	26	R	60251	60251	Non-CDS
R. corchorifolius MT576951	24	F	60258	60281	CDS
R. corchorifolius MT576951	23	C	61661	113325	CDS
R. corchorifolius MT576951	27	R	67568	67568	Non-CDS
R. corchorifolius MT576951	20	R	67788	67788	Non-CDS
R. corchorifolius MT576951	21	F	68348	121918	Non-CDS
R. corchorifolius MT576951	23	F	72515	72533	CDS
R. corchorifolius MT576951	38	P	75232	75232	Non-CDS
R. corchorifolius MT576951	20	P	81587	81587	Non-CDS
R. corchorifolius MT576951	22	P	84979	84979	Non-CDS
R. corchorifolius MT576951	25760	P	85304	129766	Non-CDS
R. corchorifolius MT576951	40	F	99723	121435	CDS
R. corchorifolius MT576951	22	P	112511	112511	Non-CDS
R. corchorifolius MT576951	22	R	113404	113404	Non-CDS
R. corchorifolius MT576951	23	P	114787	114826	Non-CDS
R. corchorifolius MT576951	40	P	121435	141067	Non-CDS
R. corchorifolius MT576951	22	R	125138	125138	Non-CDS
R. corchorifolius MT576951	20	R	127537	127537	Non-CDS
R. lineatus MT576952	25	F	328	351	CDS
R. lineatus MT576952	22	P	4600	4600	Non-CDS
R. lineatus MT576952	22	P	6541	6541	Non-CDS
R. lineatus MT576952	30	P	8428	46239	Non-CDS
R. lineatus MT576952	21	F	8434	36132	CDS
R. lineatus MT576952	22	F	9881	37200	CDS
R. lineatus MT576952	56	P	10250	10250	Non-CDS
R. lineatus MT576952	22	F	10437	10463	CDS
R. lineatus MT576952	20	F	13651	89696	CDS
R. lineatus MT576952	20	P	13651	152497	Non-CDS
R. lineatus MT576952	21	F	27308	27326	CDS
R. lineatus MT576952	21	P	36132	46242	Non-CDS
R. lineatus MT576952	22	P	36198	46181	Non-CDS
R. lineatus MT576952	24	F	36321	36346	CDS
R. lineatus MT576952	26	F	44490	122181	CDS
R. lineatus MT576952	27	F	44490	100369	CDS
R. lineatus MT576952	27	P	44490	141817	Non-CDS
R. lineatus MT576952	20	F	47326	47339	Non-CDS
R. lineatus MT576952	34	F	48207	48240	CDS
R. lineatus MT576952	20	R	52189	52189	Non-CDS
R. lineatus MT576952	38	P	53997	53997	Non-CDS
R. lineatus MT576952	19	F	58141	58166	Non-CDS
R. lineatus MT576952	20	F	58321	58338	Non-CDS
R. lineatus MT576952	23	F	58765	58827	CDS
R. lineatus MT576952	54	F	58765	58796	CDS
R. lineatus MT576952	26	P	60582	60582	Non-CDS
R. lineatus MT576952	19	R	60736	60736	Non-CDS
R. lineatus MT576952	29	F	64383	64412	CDS
R. lineatus MT576952	21	F	65483	65503	CDS
R. lineatus MT576952	20	F	66613	66632	Non-CDS
R. lineatus MT576952	19	F	69007	72035	Non-CDS
R. lineatus MT576952	21	F	69012	122634	CDS
R. lineatus MT576952	20	P	69354	69354	Non-CDS
R. lineatus MT576952	19	C	79530	81626	CDS
R. lineatus MT576952	22	P	82245	82245	Non-CDS
R. lineatus MT576952	25769	P	85927	130517	Non-CDS
R. lineatus MT576952	19	F	93137	93155	Non-CDS
R. lineatus MT576952	19	P	93137	149039	Non-CDS
R. lineatus MT576952	19	P	93155	149057	Non-CDS
R. lineatus MT576952	40	F	100355	122167	CDS
R. lineatus MT576952	24	F	101208	101232	CDS
R. lineatus MT576952	24	P	101208	140957	Non-CDS
R. lineatus MT576952	24	P	101232	140981	Non-CDS
R. lineatus MT576952	20	P	109869	115869	Non-CDS
R. lineatus MT576952	22	P	113164	113164	Non-CDS
R. lineatus MT576952	23	R	113979	113979	Non-CDS
R. lineatus MT576952	20	F	115869	132324	Non-CDS
R. lineatus MT576952	40	P	122167	141818	Non-CDS
R. lineatus MT576952	22	R	122352	122352	Non-CDS
R. lineatus MT576952	24	F	140957	140981	CDS
R. pectinaris MT576953	25	F	352	375	Non-CDS
R. pectinaris MT576953	22	P	4621	4621	Non-CDS
R. pectinaris MT576953	21	F	4790	37192	Non-CDS
R. pectinaris MT576953	28	F	5712	5738	CDS
R. pectinaris MT576953	22	P	6587	6587	Non-CDS
R. pectinaris MT576953	21	F	7217	7231	Non-CDS
R. pectinaris MT576953	20	R	7714	7714	Non-CDS
R. pectinaris MT576953	23	F	8419	8440	Non-CDS
R. pectinaris MT576953	30	P	8521	46409	CDS
R. pectinaris MT576953	21	F	8527	36344	Non-CDS
R. pectinaris MT576953	22	F	9986	37368	Non-CDS
R. pectinaris MT576953	42	P	10353	10353	CDS
R. pectinaris MT576953	24	F	10459	10483	Non-CDS
R. pectinaris MT576953	20	F	13746	89975	Non-CDS
R. pectinaris MT576953	20	P	13746	152725	Non-CDS
R. pectinaris MT576953	19	R	30260	30260	Non-CDS
R. pectinaris MT576953	21	P	36344	46412	Non-CDS
R. pectinaris MT576953	22	P	36410	46351	Non-CDS
R. pectinaris MT576953	26	F	44652	122402	Non-CDS
R. pectinaris MT576953	27	F	44652	100651	Non-CDS
R. pectinaris MT576953	27	P	44652	142042	Non-CDS
R. pectinaris MT576953	20	C	47482	53035	Non-CDS
R. pectinaris MT576953	19	F	47505	47547	CDS
R. pectinaris MT576953	40	F	47505	47526	Non-CDS
R. pectinaris MT576953	19	F	47523	47568	Non-CDS
R. pectinaris MT576953	19	F	47544	47568	Non-CDS
R. pectinaris MT576953	19	R	48082	48082	Non-CDS
R. pectinaris MT576953	20	R	48082	116075	Non-CDS
R. pectinaris MT576953	20	F	48082	116076	Non-CDS
R. pectinaris MT576953	20	R	52360	52360	Non-CDS
R. pectinaris MT576953	38	P	54196	54196	CDS
R. pectinaris MT576953	20	F	58519	58536	Non-CDS
R. pectinaris MT576953	34	F	58990	59021	CDS
R. pectinaris MT576953	26	P	60784	60784	Non-CDS
R. pectinaris MT576953	38	P	60892	60892	CDS
R. pectinaris MT576953	27	R	68375	68375	Non-CDS
R. pectinaris MT576953	34	F	69100	69120	CDS
R. pectinaris MT576953	20	P	69582	69582	Non-CDS
R. pectinaris MT576953	21	F	81652	81672	Non-CDS
R. pectinaris MT576953	24	P	82519	82519	Non-CDS
R. pectinaris MT576953	28	P	85886	85886	CDS
R. pectinaris MT576953	25753	P	86214	130753	CDS
R. pectinaris MT576953	40	F	100637	122388	CDS
R. pectinaris MT576953	24	F	101489	101513	Non-CDS
R. pectinaris MT576953	24	P	101489	141183	Non-CDS
R. pectinaris MT576953	24	P	101513	141207	Non-CDS
R. pectinaris MT576953	22	P	113412	113412	Non-CDS
R. pectinaris MT576953	23	R	116074	116074	Non-CDS
R. pectinaris MT576953	40	P	122388	142043	CDS
R. pectinaris MT576953	24	F	141183	141207	Non-CDS
R. henryi MT576954	22	P	4598	4598	Non-CDS
R. henryi MT576954	26	F	7593	7619	CDS
R. henryi MT576954	19	P	7604	10390	Non-CDS
R. henryi MT576954	18	C	8100	85741	CDS
R. henryi MT576954	30	P	8406	46282	Non-CDS
R. henryi MT576954	21	F	8412	36216	CDS
R. henryi MT576954	22	F	9855	37234	CDS
R. henryi MT576954	56	P	10215	10215	Non-CDS
R. henryi MT576954	18	P	10294	48141	Non-CDS
R. henryi MT576954	18	R	12236	71907	Non-CDS
R. henryi MT576954	20	F	13591	89553	CDS
R. henryi MT576954	20	P	13591	152378	Non-CDS
R. henryi MT576954	18	F	16013	122503	Non-CDS
R. henryi MT576954	19	P	30815	47374	Non-CDS
R. henryi MT576954	25	F	32999	33023	CDS
R. henryi MT576954	21	P	36216	46285	Non-CDS
R. henryi MT576954	22	P	36282	46224	Non-CDS
R. henryi MT576954	24	F	43115	43127	CDS
R. henryi MT576954	26	F	44526	122029	CDS
R. henryi MT576954	27	F	44526	100237	CDS
R. henryi MT576954	27	P	44526	141687	Non-CDS
R. henryi MT576954	19	F	45850	45868	CDS
R. henryi MT576954	24	R	48248	48248	Non-CDS
R. henryi MT576954	21	P	48460	115733	Non-CDS
R. henryi MT576954	20	R	52142	52142	Non-CDS
R. henryi MT576954	19	R	52874	52874	Non-CDS
R. henryi MT576954	38	P	53979	53979	Non-CDS
R. henryi MT576954	34	F	58705	58736	CDS
R. henryi MT576954	26	P	60486	60486	Non-CDS
R. henryi MT576954	27	R	68064	68064	Non-CDS
R. henryi MT576954	19	R	68074	68074	Non-CDS
R. henryi MT576954	20	F	68741	68761	CDS
R. henryi MT576954	20	P	69208	69208	Non-CDS
R. henryi MT576954	24	P	71915	71915	Non-CDS
R. henryi MT576954	21	R	79381	79381	Non-CDS
R. henryi MT576954	22	P	82108	82108	Non-CDS
R. henryi MT576954	25770	P	85792	130389	Non-CDS
R. henryi MT576954	19	F	92997	93015	CDS
R. henryi MT576954	19	P	92997	148917	Non-CDS
R. henryi MT576954	19	P	93015	148935	Non-CDS
R. henryi MT576954	40	F	100223	122015	CDS
R. henryi MT576954	24	F	101081	101105	CDS
R. henryi MT576954	24	P	101081	140822	Non-CDS
R. henryi MT576954	24	P	101105	140846	Non-CDS
R. henryi MT576954	22	P	113009	113009	Non-CDS
R. henryi MT576954	19	R	113825	113825	Non-CDS
R. henryi MT576954	23	R	115724	115724	Non-CDS
R. henryi MT576954	40	P	122015	141688	Non-CDS
R. henryi MT576954	24	F	140822	140846	CDS
R. henryi MT576954	19	F	148917	148935	Non-CDS
R. setchuenensis MT576955	22	P	4598	4598	Non-CDS
R. setchuenensis MT576955	26	F	7598	7624	CDS
R. setchuenensis MT576955	19	P	7609	10396	Non-CDS
R. setchuenensis MT576955	18	C	8104	85828	CDS
R. setchuenensis MT576955	30	P	8411	46298	Non-CDS
R. setchuenensis MT576955	21	F	8417	36229	CDS
R. setchuenensis MT576955	22	F	9861	37247	CDS
R. setchuenensis MT576955	56	P	10221	10221	Non-CDS
R. setchuenensis MT576955	18	P	10300	48214	Non-CDS
R. setchuenensis MT576955	20	F	13615	89640	CDS
R. setchuenensis MT576955	20	P	13615	152514	Non-CDS
R. setchuenensis MT576955	21	P	36229	46301	Non-CDS
R. setchuenensis MT576955	22	P	36295	46240	Non-CDS
R. setchuenensis MT576955	24	F	43128	43140	CDS
R. setchuenensis MT576955	26	F	44541	122163	CDS
R. setchuenensis MT576955	27	F	44541	100318	CDS
R. setchuenensis MT576955	27	P	44541	141829	Non-CDS
R. setchuenensis MT576955	19	R	45189	79468	Non-CDS
R. setchuenensis MT576955	19	F	45866	45884	CDS
R. setchuenensis MT576955	53	F	47324	47375	CDS
R. setchuenensis MT576955	28	R	48321	48321	Non-CDS
R. setchuenensis MT576955	21	R	48331	48331	Non-CDS
R. setchuenensis MT576955	21	P	48537	115867	Non-CDS
R. setchuenensis MT576955	20	R	52220	52220	Non-CDS
R. setchuenensis MT576955	19	R	52961	52961	Non-CDS
R. setchuenensis MT576955	38	P	54066	54066	Non-CDS
R. setchuenensis MT576955	19	R	56425	83365	Non-CDS
R. setchuenensis MT576955	34	F	58792	58823	CDS
R. setchuenensis MT576955	26	P	60573	60573	Non-CDS
R. setchuenensis MT576955	27	R	68152	68152	Non-CDS
R. setchuenensis MT576955	19	R	68162	68162	Non-CDS
R. setchuenensis MT576955	20	P	69275	69275	Non-CDS
R. setchuenensis MT576955	24	P	71983	71983	Non-CDS
R. setchuenensis MT576955	19	R	79467	79467	Non-CDS
R. setchuenensis MT576955	22	P	82193	82193	Non-CDS
R. setchuenensis MT576955	25771	P	85879	130524	Non-CDS
R. setchuenensis MT576955	19	F	93084	93102	CDS
R. setchuenensis MT576955	19	P	93084	149053	Non-CDS
R. setchuenensis MT576955	19	P	93102	149071	Non-CDS
R. setchuenensis MT576955	40	F	100304	122149	CDS
R. setchuenensis MT576955	24	F	101162	101186	CDS
R. setchuenensis MT576955	24	P	101162	140964	Non-CDS
R. setchuenensis MT576955	24	P	101186	140988	Non-CDS
R. setchuenensis MT576955	22	P	113119	113119	Non-CDS
R. setchuenensis MT576955	19	R	113935	113935	Non-CDS
R. setchuenensis MT576955	29	F	115332	115358	CDS
R. setchuenensis MT576955	23	R	115858	115858	Non-CDS
R. setchuenensis MT576955	40	P	122149	141830	Non-CDS
R. setchuenensis MT576955	24	F	140964	140988	CDS
R. setchuenensis MT576955	19	F	149053	149071	CDS
R. pileatus MT576956	19	F	194	119277	Non-CDS
R. pileatus MT576956	35	F	326	349	CDS
R. pileatus MT576956	23	R	1610	1610	Non-CDS
R. pileatus MT576956	18	F	3514	124594	Non-CDS
R. pileatus MT576956	18	R	4351	4351	Non-CDS
R. pileatus MT576956	22	P	4624	4624	Non-CDS
R. pileatus MT576956	18	F	4783	37220	Non-CDS
R. pileatus MT576956	26	R	7217	7217	Non-CDS
R. pileatus MT576956	20	R	7705	7705	Non-CDS
R. pileatus MT576956	30	P	8491	45780	Non-CDS
R. pileatus MT576956	21	F	8497	36374	CDS
R. pileatus MT576956	22	F	9949	37387	CDS
R. pileatus MT576956	23	F	10081	10102	CDS
R. pileatus MT576956	18	R	10282	10282	Non-CDS
R. pileatus MT576956	56	P	10347	10347	Non-CDS
R. pileatus MT576956	20	F	13739	88604	CDS
R. pileatus MT576956	20	P	13739	151681	Non-CDS
R. pileatus MT576956	18	P	27606	82477	Non-CDS
R. pileatus MT576956	21	P	36374	45783	Non-CDS
R. pileatus MT576956	22	P	36440	45722	Non-CDS
R. pileatus MT576956	20	C	37323	47753	CDS
R. pileatus MT576956	26	F	44666	121183	CDS
R. pileatus MT576956	27	F	44666	99282	CDS
R. pileatus MT576956	27	P	44666	140996	Non-CDS
R. pileatus MT576956	20	R	51418	51418	Non-CDS
R. pileatus MT576956	19	R	52133	52133	Non-CDS
R. pileatus MT576956	38	P	53264	53264	Non-CDS
R. pileatus MT576956	22	R	57734	57734	Non-CDS
R. pileatus MT576956	38	P	59617	59617	Non-CDS
R. pileatus MT576956	22	F	60931	60941	CDS
R. pileatus MT576956	20	R	67318	67318	Non-CDS
R. pileatus MT576956	20	P	68272	68272	Non-CDS
R. pileatus MT576956	19	C	78402	127729	CDS
R. pileatus MT576956	20	F	80032	80042	CDS
R. pileatus MT576956	22	P	81157	81157	Non-CDS
R. pileatus MT576956	25997	P	84844	129464	Non-CDS
R. pileatus MT576956	19	F	92048	92066	Non-CDS
R. pileatus MT576956	19	P	92048	148220	Non-CDS
R. pileatus MT576956	19	P	92066	148238	Non-CDS
R. pileatus MT576956	40	F	99268	121169	CDS
R. pileatus MT576956	24	F	100126	100150	CDS
R. pileatus MT576956	24	P	100126	140131	Non-CDS
R. pileatus MT576956	24	P	100150	140155	Non-CDS
R. pileatus MT576956	22	P	112303	112303	Non-CDS
R. pileatus MT576956	19	R	113118	113118	Non-CDS
R. pileatus MT576956	20	F	114408	114426	CDS
R. pileatus MT576956	21	R	114880	114880	Non-CDS
R. pileatus MT576956	40	P	121169	140997	Non-CDS
R. pileatus MT576956	24	F	140131	140155	CDS
R. pileatus MT576956	19	F	148220	148238	Non-CDS
R. sachalinensis MW085086	21	P	230	269	Non-CDS
R. sachalinensis MW085086	23	R	1587	1587	Non-CDS
R. sachalinensis MW085086	20	F	4317	68907	Non-CDS
R. sachalinensis MW085086	22	P	4577	4577	Non-CDS
R. sachalinensis MW085086	22	P	6464	6464	Non-CDS
R. sachalinensis MW085086	22	P	6503	6503	Non-CDS
R. sachalinensis MW085086	22	F	7061	7076	Non-CDS
R. sachalinensis MW085086	25	R	7106	7106	Non-CDS
R. sachalinensis MW085086	30	P	8364	45528	CDS
R. sachalinensis MW085086	21	F	8370	36155	Non-CDS
R. sachalinensis MW085086	22	F	9807	37164	Non-CDS
R. sachalinensis MW085086	56	P	10166	10166	CDS
R. sachalinensis MW085086	20	F	13562	88841	Non-CDS
R. sachalinensis MW085086	20	P	13562	152003	Non-CDS
R. sachalinensis MW085086	23	F	28727	28750	Non-CDS
R. sachalinensis MW085086	19	P	29455	46593	Non-CDS
R. sachalinensis MW085086	22	F	29755	29775	Non-CDS
R. sachalinensis MW085086	20	R	30141	64582	Non-CDS
R. sachalinensis MW085086	20	R	30141	64606	Non-CDS
R. sachalinensis MW085086	25	F	32923	32963	Non-CDS
R. sachalinensis MW085086	21	P	36155	45531	Non-CDS
R. sachalinensis MW085086	22	P	36221	45470	Non-CDS
R. sachalinensis MW085086	26	F	44427	121437	CDS
R. sachalinensis MW085086	27	F	44427	99540	CDS
R. sachalinensis MW085086	27	P	44427	141297	CDS
R. sachalinensis MW085086	19	F	47134	47149	Non-CDS
R. sachalinensis MW085086	20	R	51366	51366	Non-CDS
R. sachalinensis MW085086	38	P	53187	53187	CDS
R. sachalinensis MW085086	34	F	57920	57951	CDS
R. sachalinensis MW085086	21	F	59740	59759	Non-CDS
R. sachalinensis MW085086	38	P	59822	59822	CDS
R. sachalinensis MW085086	20	R	60171	60171	Non-CDS
R. sachalinensis MW085086	26	F	64582	64606	Non-CDS
R. sachalinensis MW085086	35	R	67320	67320	CDS
R. sachalinensis MW085086	23	R	67336	67336	Non-CDS
R. sachalinensis MW085086	20	R	67548	67548	Non-CDS
R. sachalinensis MW085086	21	F	68119	121900	Non-CDS
R. sachalinensis MW085086	20	P	68461	68461	Non-CDS
R. sachalinensis MW085086	24	P	81378	81378	Non-CDS
R. sachalinensis MW085086	23	R	84736	84736	Non-CDS
R. sachalinensis MW085086	25996	P	85077	129791	CDS
R. sachalinensis MW085086	26	F	95006	95032	Non-CDS
R. sachalinensis MW085086	26	P	95006	145806	Non-CDS
R. sachalinensis MW085086	26	P	95032	145832	Non-CDS
R. sachalinensis MW085086	40	F	99526	121423	CDS
R. sachalinensis MW085086	22	P	112518	112518	Non-CDS
R. sachalinensis MW085086	21	R	113333	113333	Non-CDS
R. sachalinensis MW085086	21	R	115142	115142	Non-CDS
R. sachalinensis MW085086	40	P	121423	141298	CDS
R. sachalinensis MW085086	26	F	145806	145832	Non-CDS
R. bambusarum MW238419	23	F	101	123	Non-CDS
R. bambusarum MW238419	22	P	4619	4619	Non-CDS
R. bambusarum MW238419	26	F	7614	7640	CDS
R. bambusarum MW238419	19	P	7625	10410	Non-CDS
R. bambusarum MW238419	30	P	8427	46316	Non-CDS
R. bambusarum MW238419	21	F	8433	36248	Non-CDS
R. bambusarum MW238419	22	F	9875	37266	Non-CDS
R. bambusarum MW238419	56	P	10235	10235	Non-CDS
R. bambusarum MW238419	20	F	13611	89641	Non-CDS
R. bambusarum MW238419	20	P	13611	152528	Non-CDS
R. bambusarum MW238419	19	P	30835	47408	Non-CDS
R. bambusarum MW238419	25	F	31743	31755	CDS
R. bambusarum MW238419	25	F	33031	33055	CDS
R. bambusarum MW238419	21	P	36248	46319	Non-CDS
R. bambusarum MW238419	22	P	36314	46258	Non-CDS
R. bambusarum MW238419	24	F	43147	43159	CDS
R. bambusarum MW238419	26	F	44559	122155	CDS
R. bambusarum MW238419	27	F	44559	100325	CDS
R. bambusarum MW238419	27	P	44559	141837	Non-CDS
R. bambusarum MW238419	19	F	45884	45902	Non-CDS
R. bambusarum MW238419	22	R	48018	115262	Non-CDS
R. bambusarum MW238419	21	P	48484	115838	Non-CDS
R. bambusarum MW238419	20	R	52166	52166	Non-CDS
R. bambusarum MW238419	19	R	52909	52909	Non-CDS
R. bambusarum MW238419	25	F	52952	53002	CDS
R. bambusarum MW238419	50	F	52952	52977	CDS
R. bambusarum MW238419	38	P	54064	54064	Non-CDS
R. bambusarum MW238419	34	F	58790	58821	CDS
R. bambusarum MW238419	26	P	60571	60571	Non-CDS
R. bambusarum MW238419	27	R	68149	68149	Non-CDS
R. bambusarum MW238419	20	F	68826	68846	Non-CDS
R. bambusarum MW238419	20	P	69293	69293	Non-CDS
R. bambusarum MW238419	24	P	71999	71999	Non-CDS
R. bambusarum MW238419	23	P	73104	73129	Non-CDS
R. bambusarum MW238419	21	R	79469	79469	Non-CDS
R. bambusarum MW238419	22	P	82195	82195	Non-CDS
R. bambusarum MW238419	25794	P	85880	130515	Non-CDS
R. bambusarum MW238419	40	F	100311	122141	CDS
R. bambusarum MW238419	24	F	101169	101217	CDS
R. bambusarum MW238419	24	P	101169	140948	CS
R. bambusarum MW238419	48	F	101169	101193	Non-CDS
R. bambusarum MW238419	48	P	101169	140948	Non-CDS
R. bambusarum MW238419	48	P	101193	140972	Non-CDS
R. bambusarum MW238419	24	P	101217	140996	Non-CDS
R. bambusarum MW238419	22	P	113138	113138	Non-CDS
R. bambusarum MW238419	23	R	115829	115829	Non-CDS
R. bambusarum MW238419	22	F	119844	119865	Non-CDS
R. bambusarum MW238419	40	P	122141	141838	Non-CDS
R. bambusarum MW238419	24	F	140948	140996	CDS
R. bambusarum MW238419	48	F	140948	140972	Non-CDS
R. henryi MW238420	22	P	4598	4598	Non-CDS
R. henryi MW238420	26	F	7593	7619	CDS
R. henryi MW238420	19	P	7604	10390	Non-CDS
R. henryi MW238420	30	P	8406	46295	CDS
R. henryi MW238420	21	F	8412	36229	Non-CDS
R. henryi MW238420	22	F	9855	37247	Non-CDS
R. henryi MW238420	56	P	10215	10215	CDS
R. henryi MW238420	19	R	10489	10489	Non-CDS
R. henryi MW238420	20	F	13603	92347	Non-CDS
R. henryi MW238420	20	P	13603	155172	Non-CDS
R. henryi MW238420	19	P	30828	47387	Non-CDS
R. henryi MW238420	25	F	33012	33036	CDS
R. henryi MW238420	21	P	36229	46298	Non-CDS
R. henryi MW238420	22	P	36295	46237	Non-CDS
R. henryi MW238420	24	F	43128	43140	Non-CDS
R. henryi MW238420	26	F	44539	124823	CDS
R. henryi MW238420	27	F	44539	103031	CDS
R. henryi MW238420	27	P	44539	144481	CDS
R. henryi MW238420	19	F	45863	45881	Non-CDS
R. henryi MW238420	2816	F	48120	50936	CDS
R. henryi MW238420	24	R	48226	48226	Non-CDS
R. henryi MW238420	24	R	48226	51042	Non-CDS
R. henryi MW238420	21	P	48438	118527	Non-CDS
R. henryi MW238420	24	R	51042	51042	Non-CDS
R. henryi MW238420	21	P	51254	118527	Non-CDS
R. henryi MW238420	20	R	54936	54936	Non-CDS
R. henryi MW238420	19	R	55668	55668	Non-CDS
R. henryi MW238420	38	P	56773	56773	CDS
R. henryi MW238420	34	F	61499	61530	CDS
R. henryi MW238420	26	P	63280	63280	CDS
R. henryi MW238420	27	R	70858	70858	CDS
R. henryi MW238420	19	R	70868	70868	Non-CDS
R. henryi MW238420	20	F	71535	71555	Non-CDS
R. henryi MW238420	20	P	72002	72002	Non-CDS
R. henryi MW238420	24	P	74709	74709	Non-CDS
R. henryi MW238420	21	R	82175	82175	Non-CDS
R. henryi MW238420	22	P	84902	84902	Non-CDS
R. henryi MW238420	25770	P	88586	133183	CDS
R. henryi MW238420	19	F	95791	95809	Non-CDS
R. henryi MW238420	19	P	95791	151711	Non-CDS
R. henryi MW238420	19	P	95809	151729	Non-CDS
R. henryi MW238420	40	F	103017	124809	CDS
R. henryi MW238420	24	F	103875	103899	Non-CDS
R. henryi MW238420	24	P	103875	143616	Non-CDS
R. henryi MW238420	24	P	103899	143640	Non-CDS
R. henryi MW238420	22	P	115803	115803	Non-CDS
R. henryi MW238420	19	R	116619	116619	Non-CDS
R. henryi MW238420	23	R	118518	118518	Non-CDS
R. henryi MW238420	40	P	124809	144482	CDS
R. henryi MW238420	24	F	143616	143640	Non-CDS
R. coreanus MT478114*	23	R	1605	1605	Non-CDS
R. coreanus MT478114*	18	F	3519	124913	Non-CDS
R. coreanus MT478114*	22	P	4618	4618	Non-CDS
R. coreanus MT478114*	30	P	8454	45595	Non-CDS
R. coreanus MT478114*	21	F	8460	36161	Non-CDS
R. coreanus MT478114*	22	F	9902	37184	Non-CDS
R. coreanus MT478114*	56	P	10262	10262	Non-CDS
R. coreanus MT478114*	37	F	10446	10490	Non-CDS
R. coreanus MT478114*	19	F	12961	12988	Non-CDS
R. coreanus MT478114*	20	F	13717	88795	Non-CDS
R. coreanus MT478114*	20	P	13717	151999	Non-CDS
R. coreanus MT478114*	21	R	30317	30317	Non-CDS
R. coreanus MT478114*	21	P	36161	45598	Non-CDS
R. coreanus MT478114*	22	P	36227	45537	Non-CDS
R. coreanus MT478114*	21	C	37119	47619	Non-CDS
R. coreanus MT478114*	33	F	43031	43047	Non-CDS
R. coreanus MT478114*	26	F	44481	121473	CDS
R. coreanus MT478114*	27	F	44481	99469	CDS
R. coreanus MT478114*	27	P	44481	141318	CDS
R. coreanus MT478114*	24	F	47331	47355	Non-CDS
R. coreanus MT478114*	45	F	49497	49532	Non-CDS
R. coreanus MT478114*	20	R	51576	51576	CDS
R. coreanus MT478114*	19	F	51979	51997	Non-CDS
R. coreanus MT478114*	19	R	52318	52318	Non-CDS
R. coreanus MT478114*	21	F	52324	52345	Non-CDS
R. coreanus MT478114*	38	P	53444	53444	Non-CDS
R. coreanus MT478114*	26	F	57740	57765	Non-CDS
R. coreanus MT478114*	22	R	57923	57923	Non-CDS
R. coreanus MT478114*	34	F	58191	58222	Non-CDS
R. coreanus MT478114*	27	R	67303	67303	Non-CDS
R. coreanus MT478114*	19	R	67313	67313	Non-CDS
R. coreanus MT478114*	20	R	67523	67523	Non-CDS
R. coreanus MT478114*	20	P	68436	68436	Non-CDS
R. coreanus MT478114*	20	P	74971	74995	Non-CDS
R. coreanus MT478114*	19	C	78610	128048	Non-CDS
R. coreanus MT478114*	22	P	81359	81359	Non-CDS
R. coreanus MT478114*	25993	P	85029	129792	Non-CDS
R. coreanus MT478114*	19	F	92239	92257	CDS
R. coreanus MT478114*	19	P	92239	148538	CDS
R. coreanus MT478114*	19	P	92257	148556	CDS
R. coreanus MT478114*	40	F	99455	121459	Non-CDS
R. coreanus MT478114*	24	F	100308	100332	Non-CDS
R. coreanus MT478114*	24	P	100308	140458	Non-CDS
R. coreanus MT478114*	24	P	100332	140482	Non-CDS
R. coreanus MT478114*	22	P	112472	112472	CDS
R. coreanus MT478114*	19	R	113288	113288	CDS
R. coreanus MT478114*	27	F	113562	113586	Non-CDS
R. coreanus MT478114*	40	P	121459	141319	CDS
R. coreanus MT478114*	24	F	140458	140482	Non-CDS
R. coreanus MT478114*	19	F	148538	148556	CDS
R. tephrodes MT478113*	22	P	4594	4594	Non-CDS
R. tephrodes MT478113*	30	P	8380	46277	Non-CDS
R. tephrodes MT478113*	21	F	8386	36185	Non-CDS
R. tephrodes MT478113*	22	F	9830	37203	Non-CDS
R. tephrodes MT478113*	56	P	10190	10190	Non-CDS
R. tephrodes MT478113*	20	F	13583	89567	Non-CDS
R. tephrodes MT478113*	20	P	13583	152436	Non-CDS
R. tephrodes MT478113*	21	P	36185	46280	Non-CDS
R. tephrodes MT478113*	22	P	36251	46219	Non-CDS
R. tephrodes MT478113*	24	F	43084	43096	Non-CDS
R. tephrodes MT478113*	26	F	44496	122066	CDS
R. tephrodes MT478113*	27	F	44496	100246	CDS
R. tephrodes MT478113*	27	P	44496	141750	CDS
R. tephrodes MT478113*	24	F	45100	45124	CDS
R. tephrodes MT478113*	22	P	45845	45845	Non-CDS
R. tephrodes MT478113*	22	R	47968	115188	Non-CDS
R. tephrodes MT478113*	23	F	47999	48021	Non-CDS
R. tephrodes MT478113*	28	R	48253	48253	Non-CDS
R. tephrodes MT478113*	21	R	48263	48263	Non-CDS
R. tephrodes MT478113*	21	P	48469	115769	Non-CDS
R. tephrodes MT478113*	20	R	52170	52170	Non-CDS
R. tephrodes MT478113*	38	P	53983	53983	Non-CDS
R. tephrodes MT478113*	34	F	58710	58741	Non-CDS
R. tephrodes MT478113*	26	P	60491	60491	Non-CDS
R. tephrodes MT478113*	27	R	68070	68070	Non-CDS
R. tephrodes MT478113*	19	R	68080	68080	Non-CDS
R. tephrodes MT478113*	29	R	68747	68747	Non-CDS
R. tephrodes MT478113*	21	R	68759	68759	Non-CDS
R. tephrodes MT478113*	20	P	69210	69210	Non-CDS
R. tephrodes MT478113*	24	P	71911	71911	CDS
R. tephrodes MT478113*	19	R	79396	79396	Non-CDS
R. tephrodes MT478113*	22	P	82121	82121	Non-CDS
R. tephrodes MT478113*	25790	P	85806	130427	Non-CDS
R. tephrodes MT478113*	19	F	93011	93029	CDS
R. tephrodes MT478113*	19	P	93011	148975	CDS
R. tephrodes MT478113*	19	P	93029	148993	CDS
R. tephrodes MT478113*	40	F	100232	122052	Non-CDS
R. tephrodes MT478113*	24	F	101090	101114	Non-CDS
R. tephrodes MT478113*	24	P	101090	140885	Non-CDS
R. tephrodes MT478113*	24	P	101114	140909	Non-CDS
R. tephrodes MT478113*	20	F	109760	109778	Non-CDS
R. tephrodes MT478113*	20	P	109760	132225	Non-CDS
R. tephrodes MT478113*	20	P	109778	132243	Non-CDS
R. tephrodes MT478113*	22	P	113059	113059	CDS
R. tephrodes MT478113*	19	R	113875	113875	Non-CDS
R. tephrodes MT478113*	20	P	113879	115196	Non-CDS
R. tephrodes MT478113*	23	R	115760	115760	Non-CDS
R. tephrodes MT478113*	40	P	122052	141751	CDS
[truncated: 302 more rows]

## Sheet: Numbers of repeat type summary
	Taxa	longer repeat type					Location
		Forward repeat	Palindromic repeat	Reverse repeat	Complement repeat	Total	IGS	CDS
	Rubus corchorifolius KY419958	21	18	11		50	39	11
	R. niveus KY419961	22	17	9	2	50	38	12
	R. fockeanus KY420018	20	17	13		50	36	14
	R. crataegifolius MG189543	20	16	12	2	50	36	14
	R. takesimensis MG972806	20	17	11	2	50	36	14
	R. boninensis MH734123	19	18	13		50	39	11
	R. coreanus MH992398	27	19	3	1	50	32	18
	R. lambertianus var. glaber MH992400	26	19	5		50	36	14
	R. leucanthus MK105853	15	25	10		50	40	10
	R. trifidus MK465682	18	19	12	1	50	34	16
	R. amabilis MN652918	21	17	10	2	50	37	13
	R. chingii MN885523	20	20	9	1	50	36	14
	R. cochinchinensis MN913339	16	24	10		50	34	16
	R. ellipticus MT576935	20	22	6	2	50	34	16
	R. niveus MT576936	19	18	11	2	50	35	15
	R. reflexus var. lanceolobus MT576937	15	23	12		50	34	16
	R. lambertianus MT576938	18	20	12		50	36	14
	R. columellaris MT576939	18	20	10	2	50	34	16
	R. ellipticus var. obcordatus MT576940	19	19	11	1	50	31	19
	R. wallichianus MT576941	23	19	7	1	50	34	16
	R. xanthoneurus MT576942	16	20	14		50	34	16
	R. ichangensis MT576943	16	20	14		50	37	13
	R. pentagonus MT576944	24	16	10		50	38	12
	R. peltatus MT576945	18	20	11	1	50	32	18
	R. xanthocarpus MT576946	25	16	9		50	33	17
	R. innominatus MT576947	20	19	9	2	50	34	16
	R. tsangii MT576948	19	18	10	3	50	34	16
	R. crassifolius MT576949	14	23	12	1	50	34	16
	R. pyrifolius var. permollis MT576950	17	21	12		50	38	12
	R. corchorifolius MT576951	21	18	10	1	50	32	18
	R. lineatus MT576952	25	20	4	1	50	31	19
	R. pectinaris MT576953	23	19	7	1	50	38	12
	R. henryi MT576954	17	23	9	1	50	34	16
	R. setchuenensis MT576955	16	22	11	1	50	33	17
	R. pileatus MT576956	18	19	11	2	50	35	15
	R. sachalinensis MW085086	18	20	12		50	38	12
	R. bambusarum MW238419	21	23	6		50	37	13
	R. henryi MW238420	16	23	11		50	35	15
	R. coreanus MT478114*	21	18	9	2	50	39	11
	R. tephrodes MT478113*	15	24	11		50	40	10
	R. trianthus MT478115*	21	18	9	2	50	33	17
	R. hirsutus OK127882*	19	18	12	1	50	38	12
	R. hunanensis OK127885*	15	24	10	1	50	37	13
	R. innominatus OK127883*	22	19	8	1	50	43	7
	R. lambertianus OK127886*	17	21	12		50	39	11
	R. parvifolius OK127884*	24	18	7	1	50	41	9
